# Supplementary material for: The role of inflammatory cytokines and blood metabolites in osteoporosis: A Mendelian randomization study on pathways and therapeutic targets
Source: Medicine (Baltimore). 2025 Dec 12;104(50):e46664. doi: 10.1097/MD.0000000000046664 (PMC12708224; doi:10.1097/MD.0000000000046664)
Supplement: Supplementary file 1 [file medi-104-e46664-s001.xlsx]

## Sheet: Sheet1
Supplementary Table S1. Used instrumental variables for inflammatory cytokines
Notations: SNP, Single nucleotide polymorphism; R2, proportion of variance in exposure variable explained by SNPs
Cytokines	SNP	Chromosome	Position	Other_allele	Effect_allele	Beta	Standard error	P-value	Sample size	R2	F-statistic
SDF_1A	rs10165997	2	233911542	G	A	0.0728	0.0161	6.11e-06	7829	0.00260479	20.4409
SDF_1A	rs10474392	5	91494593	G	A	0.0934	0.0177	1.38e-07	7829	0.00354404	27.8379
SDF_1A	rs11140064	9	86001015	G	A	-0.1126	0.0247	5.31e-06	7829	0.00264744	20.7765
SDF_1A	rs117130369	8	93901375	G	A	-0.4251	0.0955	8.5e-06	7829	0.00252448	19.8091
SDF_1A	rs12141941	1	83734912	C	T	-0.0881	0.0186	2.26e-06	7829	0.00285744	22.4293
SDF_1A	rs12407262	1	63820276	G	A	0.1177	0.0265	9.08e-06	7829	0.0025134	19.722
SDF_1A	rs13412535	2	224874874	G	A	0.0983	0.022	7.86e-06	7829	0.0025436	19.9595
SDF_1A	rs145714750	18	62701588	G	A	-0.5002	0.1118	7.75e-06	7829	0.00255028	20.0121
SDF_1A	rs149893336	4	171232591	G	A	-0.494	0.1082	4.93e-06	7829	0.00265545	20.8396
SDF_1A	rs1600396	4	116054252	G	A	-0.0933	0.0204	4.94e-06	7829	0.00266464	20.9118
SDF_1A	rs1836890	4	109637522	C	T	0.0902	0.0203	8.73e-06	7829	0.00251548	19.7383
SDF_1A	rs3988298	8	20168769	C	T	-0.1263	0.0266	2.12e-06	7829	0.00287136	22.5389
SDF_1A	rs4903729	14	78693353	C	T	-0.0766	0.0173	9.35e-06	7829	0.00249789	19.5999
SDF_1A	rs62194947	2	239219499	C	T	-0.0852	0.0185	4.27e-06	7829	0.00270181	21.2043
SDF_1A	rs78037609	21	46931766	G	A	-0.6261	0.1334	2.67e-06	7829	0.00280575	22.0224
TRAIL	rs11657269	17	6319784	G	A	0.116	0.0259	7.62e-06	8230	0.00243142	20.0545
TRAIL	rs13185784	5	179694068	G	A	0.0821	0.0183	7.1e-06	8230	0.00243963	20.1223
TRAIL	rs13278062	8	23082971	G	T	0.08	0.0157	3.33e-07	8230	0.00314494	25.9582
TRAIL	rs138987090	18	30366247	G	A	-0.7264	0.0749	2.97e-22	8230	0.0112993	94.0335
TRAIL	rs146783010	11	89260213	G	A	-0.6146	0.1356	5.79e-06	8230	0.00248991	20.5381
TRAIL	rs148051545	19	38602957	C	T	-0.4211	0.0843	5.84e-07	8230	0.00302274	24.9465
TRAIL	rs17434886	2	10534375	C	T	-0.0918	0.0199	4.2e-06	8230	0.00257904	21.2752
TRAIL	rs193112415	18	28835120	C	T	-1.0456	0.062	1.01e-63	8230	0.0334036	284.343
TRAIL	rs4760	19	44153100	G	A	-0.0937	0.0212	9.97e-06	8230	0.00236798	19.53
TRAIL	rs57396456	18	27945877	C	T	-0.5641	0.0516	7.71e-28	8230	0.0143137	119.483
TRAIL	rs5761711	22	27129747	G	A	0.0704	0.0155	5.69e-06	8230	0.00250032	20.6242
TRAIL	rs62093514	18	29230977	C	T	1.0459	0.0549	5.8e-81	8230	0.0422371	362.852
TRAIL	rs72761145	1	245507916	C	T	0.1849	0.0409	6.12e-06	8230	0.00247714	20.4325
TRAIL	rs72899452	11	45415577	C	T	0.1223	0.0264	3.75e-06	8230	0.00260084	21.4555
TRAIL	rs73039026	3	172160481	C	A	-0.3098	0.0634	1.02e-06	8230	0.00289285	23.8714
TRAIL	rs747324	14	74689644	C	T	-0.0826	0.0178	3.34e-06	8230	0.00260967	21.5285
TRAIL	rs74778900	18	28086266	C	T	0.5791	0.0531	9.9e-28	8230	0.0142458	118.908
TRAIL	rs75928541	4	16401771	G	A	0.2784	0.0591	2.44e-06	8230	0.00268902	22.1849
TRAIL	rs79287178	3	172294500	G	A	-0.4304	0.042	1.17e-24	8230	0.0125991	104.988
IL_2	rs10131977	14	30840016	C	T	-0.1223	0.027	6.16e-06	3514	0.00580491	20.5059
IL_2	rs12051139	16	86918674	C	T	-0.1093	0.0245	8.33e-06	3514	0.00563188	19.8912
IL_2	rs13412535	2	224874874	G	A	0.174	0.0331	1.45e-07	3514	0.00780259	27.6182
IL_2	rs139805748	13	31206696	G	A	0.3699	0.0827	7.64e-06	3514	0.00566096	19.9945
IL_2	rs16836080	3	124548684	G	A	0.1158	0.0253	4.84e-06	3514	0.00592643	20.9377
IL_2	rs170117	4	55390380	C	T	-0.1637	0.0347	2.44e-06	3514	0.00629354	22.2429
IL_2	rs34431714	17	58824617	G	A	-0.325	0.0735	9.73e-06	3514	0.00553325	19.5409
IL_2	rs4634519	7	67192928	G	A	-0.1249	0.0268	3.18e-06	3514	0.00614296	21.7074
IL_2	rs4880409	10	134330220	C	T	-0.3274	0.072	5.39e-06	3514	0.00584982	20.6655
IL_2	rs61335305	15	66453074	C	A	0.4439	0.0913	1.16e-06	3514	0.00668213	23.6255
IL_2	rs62124990	2	19238636	G	T	-0.7013	0.149	2.5e-06	3514	0.00626476	22.1405
IL_2	rs7615304	3	156675703	G	A	-0.1139	0.024	2.16e-06	3514	0.00636867	22.5101
IL_2	rs77351942	8	54203556	C	T	-0.5359	0.1201	8.08e-06	3514	0.00563412	19.8991
IL_2	rs80278206	2	138931646	G	T	-0.2731	0.0616	9.25e-06	3514	0.00556234	19.6442
IL_2	rs80336398	3	64060934	C	T	0.3831	0.085	6.61e-06	3514	0.00574753	20.302
SCF	rs10146616	14	73331795	C	A	0.0818	0.0183	7.83e-06	8334	0.00239172	19.9756
SCF	rs113127926	14	98437511	C	A	0.1974	0.0418	2.34e-06	8334	0.00266887	22.2965
SCF	rs117389875	6	87673392	C	T	0.1573	0.0352	7.88e-06	8334	0.00239045	19.9649
SCF	rs1329924	9	18082567	C	T	-0.0915	0.0206	8.98e-06	8334	0.00236171	19.7244
SCF	rs13412535	2	224874874	G	A	-0.1065	0.0213	5.59e-07	8334	0.00299079	24.994
SCF	rs1557570	1	169507844	G	T	0.1172	0.0169	4.13e-12	8334	0.00573759	48.0815
SCF	rs1568119	8	33243197	C	T	-0.5946	0.1129	1.37e-07	8334	0.00331715	27.7305
SCF	rs1942355	18	69361739	C	T	-0.0699	0.0157	8.26e-06	8334	0.00237285	19.8176
SCF	rs4841899	9	137424412	C	T	-0.1002	0.0178	1.67e-08	8334	0.00378786	31.6804
SCF	rs635634	9	136155000	C	T	-0.1035	0.0191	5.71e-08	8334	0.00351102	29.3569
SCF	rs6580585	5	148238969	G	A	0.0744	0.0167	7.91e-06	8334	0.00237589	19.8431
SCF	rs7117409	11	60536854	C	A	-0.1085	0.0239	5.43e-06	8334	0.00246682	20.6044
SCF	rs7676737	4	6525491	C	T	0.0701	0.0157	8.58e-06	8334	0.00238641	19.9312
SCF	rs78369473	16	81881697	C	T	-0.2256	0.0484	3.14e-06	8334	0.00260018	21.7212
SCF	rs78666213	4	180138649	G	T	-0.2845	0.0574	7.15e-07	8334	0.00293906	24.5605
SCF	rs80271436	9	135897770	G	A	-0.2393	0.0484	7.49e-07	8334	0.00292462	24.4394
VEGF	rs10153304	17	7721931	G	A	0.1473	0.0323	5.09e-06	7162	0.00289539	20.7912
VEGF	rs10934631	3	122697600	C	T	-0.1132	0.0244	3.61e-06	7162	0.00299623	21.5175
VEGF	rs10967186	9	2617099	C	T	0.0899	0.0169	1.09e-07	7162	0.00393549	28.2895
VEGF	rs117580153	7	66951983	C	T	-0.1672	0.0369	5.98e-06	7162	0.00285853	20.5257
VEGF	rs12456390	18	8998030	C	T	-0.0818	0.0179	4.88e-06	7162	0.00290738	20.8775
VEGF	rs13209117	6	44151765	G	A	0.1253	0.02	3.7e-10	7162	0.00545047	39.2393
VEGF	rs142848532	6	43800943	C	T	-0.1591	0.035	5.36e-06	7162	0.00287686	20.6577
VEGF	rs143479231	3	193110794	G	A	-0.2628	0.0489	7.9e-08	7162	0.00401653	28.8743
VEGF	rs144160960	9	110021487	C	A	-0.2581	0.0577	7.67e-06	7162	0.00278598	20.0034
VEGF	rs3108686	16	8754817	C	A	-0.7967	0.1702	2.86e-06	5143	0.00424236	21.9029
VEGF	rs4082730	15	90523558	G	A	0.2455	0.0533	4.12e-06	7162	0.00295345	21.2093
VEGF	rs6921438	6	43925607	G	A	-0.4866	0.0174	4.11e-172	7162	0.098447	781.852
VEGF	rs73418461	10	120222996	G	A	-0.2498	0.0521	1.61e-06	7162	0.00319951	22.982
VEGF	rs73872715	3	141134344	C	T	-0.6079	0.1299	2.86e-06	7162	0.0030485	21.894
VEGF	rs77899560	14	61944422	G	A	-0.2099	0.046	5.12e-06	7162	0.00289877	20.8156
VEGF	rs8045833	16	88575439	G	A	0.103	0.0211	1.01e-06	7162	0.00331614	23.8225
VEGF	rs9472183	6	43940202	G	A	-0.1264	0.017	9.54e-14	7162	0.00765989	55.2682
IL_7	rs10196226	2	168655592	G	A	0.1538	0.0327	2.5e-06	3448	0.00637489	22.1088
IL_7	rs11662005	18	9427420	G	T	0.1109	0.025	9.43e-06	3448	0.00567472	19.6667
IL_7	rs117509142	8	87134083	C	T	-0.3213	0.0684	2.6e-06	3448	0.00635875	22.0525
IL_7	rs141425475	5	17679165	C	T	-0.4801	0.1018	2.39e-06	3448	0.00640926	22.2288
IL_7	rs144701438	18	63960405	G	A	-0.4377	0.0981	8.07e-06	3448	0.00574047	19.8959
IL_7	rs17091524	14	56948759	C	T	0.5092	0.1015	5.24e-07	3448	0.00724634	25.1532
IL_7	rs1958987	14	30339811	C	T	0.1261	0.0263	1.6e-06	3448	0.00662316	22.9756
IL_7	rs28793375	8	41415618	C	T	0.1644	0.036	4.87e-06	3448	0.00601191	20.8423
IL_7	rs62006410	14	103007935	C	T	-0.1492	0.0302	7.59e-07	3448	0.00702899	24.3934
IL_7	rs6921438	6	43925607	G	A	-0.3204	0.0246	8.71e-39	3448	0.0468911	169.536
IL_7	rs75995699	6	5140856	G	A	0.3158	0.0711	8.83e-06	3448	0.00568905	19.7166
IL_7	rs77981494	16	17544866	C	T	-0.5201	0.1055	8.23e-07	3448	0.00699924	24.2894
IL_7	rs78346957	10	126903513	G	A	0.4632	0.1008	4.3e-06	3448	0.00608691	21.104
IL_5	rs10237697	7	98170184	G	A	-0.1827	0.0401	5.08e-06	3403	0.00606297	20.7459
IL_5	rs114777462	3	184915365	G	T	0.6968	0.1563	8.25e-06	3403	0.0058064	19.8629
IL_5	rs11680908	2	110076751	G	A	0.2593	0.0552	2.62e-06	3403	0.00644255	22.0532
IL_5	rs144467962	17	46819033	G	T	0.2614	0.0588	8.67e-06	3403	0.00577404	19.7516
IL_5	rs148634917	1	150916222	G	A	-0.517	0.1087	1.97e-06	3403	0.00660363	22.6082
IL_5	rs28793375	8	41415618	C	T	0.1697	0.0362	2.75e-06	3403	0.00641636	21.963
IL_5	rs4842539	12	87209781	C	A	-0.124	0.0274	5.89e-06	3403	0.00598238	20.4685
IL_5	rs56233978	5	31351396	G	T	0.1684	0.0377	7.71e-06	3403	0.00582909	19.941
IL_5	rs62063440	17	63529128	G	A	0.2248	0.0503	7.86e-06	3403	0.00583516	19.9619
IL_5	rs6737109	2	23179531	C	T	0.1135	0.0246	3.81e-06	3403	0.00621658	21.2748
IL_5	rs72831687	6	16092360	G	A	-0.5337	0.1104	1.32e-06	3403	0.00682059	23.3561
IL_5	rs73040130	19	36746190	C	T	0.2745	0.0525	1.71e-07	3403	0.00796947	27.3219
IL_5	rs74811276	14	79830067	G	A	0.217	0.0471	4.08e-06	3403	0.00619891	21.214
IL_5	rs79791658	5	174610336	G	A	0.5106	0.1137	7.09e-06	3403	0.00589132	20.1551
IL_5	rs9472168	6	43928985	G	A	0.1568	0.0253	5.42e-10	3403	0.0111613	38.388
MCP_1_MCAF	rs10414279	19	17834397	C	T	0.0805	0.018	7.55e-06	8337	0.0023933	19.996
MCP_1_MCAF	rs10744620	12	3739094	C	T	0.0783	0.0161	1.12e-06	8337	0.00282899	23.6465
MCP_1_MCAF	rs111995966	2	109174969	G	T	0.1428	0.0309	3.79e-06	8337	0.00255516	21.3518
MCP_1_MCAF	rs113089229	5	107151332	C	A	0.1873	0.0414	6.04e-06	8337	0.00244906	20.4631
MCP_1_MCAF	rs12073356	1	208007848	G	A	-0.1436	0.031	3.49e-06	8337	0.0025672	21.4527
MCP_1_MCAF	rs12075	1	159175354	G	A	0.2186	0.0154	1.36e-45	8337	0.0235981	201.444
MCP_1_MCAF	rs143815843	2	156590482	G	A	-0.2049	0.0447	4.61e-06	8337	0.002514	21.007
MCP_1_MCAF	rs146522229	19	47798480	C	T	-0.5942	0.1161	3.09e-07	8337	0.00313205	26.1877
MCP_1_MCAF	rs147958317	15	27716783	C	T	-0.2195	0.0488	6.87e-06	8337	0.00242085	20.2267
MCP_1_MCAF	rs149470547	22	30699087	C	T	0.4241	0.0931	5.24e-06	8337	0.00248283	20.7459
MCP_1_MCAF	rs2036297	3	46172903	G	A	0.1182	0.016	1.3e-13	8337	0.00650357	54.5621
MCP_1_MCAF	rs2288370	3	42977436	C	T	-0.1036	0.0162	1.56e-10	8337	0.00488151	40.887
MCP_1_MCAF	rs2712431	3	128316890	C	A	-0.0765	0.0171	8.23e-06	8337	0.00239486	20.009
MCP_1_MCAF	rs4645850	14	75745039	C	A	-0.3771	0.0832	5.84e-06	8337	0.00245803	20.5382
MCP_1_MCAF	rs56212190	1	42168539	C	T	0.1799	0.0372	1.32e-06	8337	0.00279737	23.3815
MCP_1_MCAF	rs6694978	1	150919842	C	T	-0.1643	0.0367	7.59e-06	8337	0.00239823	20.0373
MCP_1_MCAF	rs7033586	9	23028328	G	A	-0.22	0.0467	2.43e-06	8337	0.00265489	22.1875
MCP_1_MCAF	rs7197349	16	78687219	G	A	0.0971	0.0206	2.4e-06	8337	0.0026579	22.2126
MCP_1_MCAF	rs7517040	1	158859133	G	A	-0.097	0.019	3.41e-07	8337	0.00311653	26.0575
MCP_1_MCAF	rs7632755	3	46332382	G	A	0.2984	0.0315	2.79e-21	8337	0.0106492	89.7165
MCP_1_MCAF	rs8020709	14	82931411	G	A	-0.073	0.0164	8.15e-06	8337	0.00237092	19.8086
MCP_1_MCAF	rs9317045	13	59630038	C	A	0.1157	0.0235	8.43e-07	8337	0.00289908	24.2341
IL_18	rs10414578	19	55146070	C	T	-0.1817	0.0347	1.64e-07	3675	0.00740569	27.404
IL_18	rs116383510	5	2545650	C	A	-0.5412	0.1052	2.7e-07	3675	0.00715007	26.4513
IL_18	rs117266781	7	41301020	C	T	0.7051	0.1436	9.18e-07	3675	0.00651772	24.0966
IL_18	rs12420140	11	112071294	G	A	-0.2479	0.0261	1.95e-21	3675	0.0239598	90.1645
IL_18	rs13065560	3	38868353	G	A	-0.1069	0.0239	7.54e-06	3675	0.00541433	19.9951
IL_18	rs17229943	5	68682536	C	A	-0.3076	0.0463	3.06e-11	3675	0.0118678	44.1138
IL_18	rs1852105	7	63725595	C	T	0.3	0.0659	5.27e-06	3675	0.00560754	20.7126
IL_18	rs1921283	2	67350408	C	T	0.1113	0.025	8.2e-06	3675	0.00536435	19.8095
IL_18	rs1979967	15	79659613	C	T	0.14	0.0285	8.72e-07	3675	0.00652329	24.1174
IL_18	rs2729385	11	57262993	G	A	0.1163	0.026	8.01e-06	3675	0.00541499	19.9975
IL_18	rs385076	2	32489851	C	T	-0.2472	0.0247	1.56e-23	3675	0.0265318	100.107
IL_18	rs610473	6	70911776	G	A	0.1274	0.0242	1.43e-07	3675	0.00748493	27.6995
IL_18	rs62571473	9	137854663	C	T	-0.1679	0.0376	8.18e-06	3675	0.00539658	19.9292
IL_18	rs76426122	10	12533096	C	T	0.1948	0.0432	6.42e-06	3675	0.00550246	20.3224
IL_18	rs78623212	7	103307627	C	T	0.8322	0.1676	6.82e-07	3675	0.00666417	24.6417
IL_18	rs78716465	20	40643726	G	A	0.3173	0.0679	2.98e-06	3675	0.00590704	21.8255
IL_10	rs10457128	6	106017976	G	A	-0.0854	0.0172	6.96e-07	7724	0.0031815	24.646
IL_10	rs10493718	1	83062933	C	A	-0.1081	0.0222	1.07e-06	7724	0.00306036	23.7046
IL_10	rs1530455	3	122854899	C	T	0.082	0.0174	2.53e-06	7724	0.00286708	22.2033
IL_10	rs2086656	4	60498473	C	T	-0.08	0.017	2.59e-06	7724	0.00285888	22.1396
IL_10	rs282258	2	224914800	C	T	0.0993	0.0162	8.63e-10	7724	0.00484082	37.5626
IL_10	rs3025021	6	43749163	C	T	0.0913	0.0194	2.61e-06	7724	0.00285925	22.1424
IL_10	rs383684	6	20981435	G	A	0.092	0.0197	3.17e-06	7724	0.00281563	21.8037
IL_10	rs3965704	11	1683492	C	T	0.0758	0.0171	8.97e-06	7724	0.00253747	19.6442
IL_10	rs41282660	6	44197006	G	A	-0.1169	0.0254	4.23e-06	7724	0.00273483	21.1763
IL_10	rs4345303	5	78761030	C	T	-0.083	0.0183	6.13e-06	7724	0.00265618	20.5656
IL_10	rs6085948	20	7233350	G	A	0.0977	0.0202	1.28e-06	7724	0.00301947	23.387
IL_10	rs6799107	3	127057018	C	T	-0.095	0.0206	3.99e-06	7724	0.00274585	21.2618
IL_10	rs6921438	6	43925607	G	A	-0.2876	0.0166	1.38e-67	7724	0.0374078	300.088
IL_10	rs7088799	10	65016174	G	T	-0.0815	0.0166	9.35e-07	7724	0.00311102	24.0983
IL_10	rs9951418	18	73896027	C	A	-0.0898	0.0198	5.99e-06	7724	0.00265598	20.5641
IFN_G	rs10481651	9	102207190	G	A	-0.0793	0.0168	2.18e-06	7745	0.00286853	22.2749
IFN_G	rs11227289	11	65521126	G	T	-0.0744	0.0164	5.87e-06	7745	0.00265023	20.5753
IFN_G	rs113600793	17	45461461	C	A	0.1871	0.0371	4.43e-07	7745	0.00327306	25.4266
IFN_G	rs115729819	4	169704667	G	A	0.2511	0.0514	1.05e-06	7745	0.00307192	23.8592
IFN_G	rs11843756	13	49254892	G	T	0.1812	0.0391	3.62e-06	7745	0.00276528	21.4709
IFN_G	rs12420286	11	103777894	C	T	0.2357	0.05	2.45e-06	7745	0.00286097	22.2161
IFN_G	rs192914199	17	67678955	G	T	0.4705	0.106	9.1e-06	7745	0.00253736	19.6968
IFN_G	rs2073438	17	6900076	G	A	0.092	0.0188	9.55e-07	7745	0.00308246	23.9413
IFN_G	rs27385	5	80169672	C	T	0.1278	0.0288	8.81e-06	7745	0.00253602	19.6863
IFN_G	rs60059008	7	149368977	G	A	0.0852	0.0176	1.3e-06	7745	0.00301662	23.4283
IFN_G	rs72910442	1	58697657	C	T	0.2754	0.062	8.95e-06	7745	0.00254108	19.7257
IFN_G	rs74148555	10	92079842	C	T	-0.3771	0.077	9.86e-07	7745	0.00308722	23.9784
IFN_G	rs78296352	1	22821844	G	T	0.3419	0.065	1.42e-07	7745	0.0035596	27.6605
IL_16	rs10505085	8	106787935	C	T	0.266	0.0597	8.47e-06	3521	0.00560669	19.8412
IL_16	rs116135478	9	120519761	G	A	0.8296	0.1637	4.05e-07	3521	0.00724132	25.6681
IL_16	rs117217798	17	31483233	C	T	-0.2064	0.044	2.77e-06	3521	0.00621073	21.9921
IL_16	rs117916513	11	121264274	G	A	-0.4713	0.0982	1.61e-06	3521	0.00649941	23.0211
IL_16	rs1255143	10	130052200	C	T	0.1387	0.0241	8.53e-09	3521	0.00931937	33.1034
IL_16	rs12765671	10	106684169	G	A	-0.5847	0.1308	7.85e-06	3521	0.00564322	19.9712
IL_16	rs138643143	17	40709867	G	A	0.2395	0.0532	6.82e-06	3521	0.00572307	20.2554
IL_16	rs140996761	19	39873858	G	T	-0.296	0.0665	8.61e-06	3521	0.00559548	19.8013
IL_16	rs144691581	15	96953325	G	A	0.4929	0.0958	2.67e-07	3521	0.00746221	26.457
IL_16	rs1801020	5	176836532	G	A	0.1678	0.0271	5.63e-10	3521	0.0107715	38.3176
IL_16	rs2325849	20	2414605	C	T	0.1359	0.0307	9.71e-06	3521	0.00553459	19.5846
IL_16	rs383684	6	20981435	G	A	0.1205	0.027	7.83e-06	3521	0.00562511	19.9067
IL_16	rs4253283	4	187165211	C	T	0.1506	0.026	7.22e-09	3521	0.00943884	33.5318
IL_16	rs4513633	4	113570639	C	A	-0.2044	0.045	5.64e-06	3521	0.0058255	20.6201
IL_16	rs4778636	15	81591639	G	A	-0.7286	0.063	6.21e-31	3521	0.0365965	133.675
IL_16	rs9706053	12	66376310	C	T	0.4412	0.0928	1.98e-06	3521	0.00637867	22.5906
IL_16	rs9848351	3	189218288	G	A	0.1644	0.0363	5.96e-06	3521	0.00579164	20.4995
IL_4	rs10512267	9	102190129	C	T	-0.0824	0.016	2.73e-07	8168	0.00323661	26.516
IL_4	rs10952260	7	150140978	G	T	0.0765	0.0173	9.78e-06	8168	0.00238823	19.549
IL_4	rs116705532	1	113705169	G	T	-0.4675	0.0978	1.73e-06	8168	0.00278969	22.8444
IL_4	rs117146485	9	138824257	C	T	-0.2856	0.0625	4.95e-06	8168	0.00254995	20.8761
IL_4	rs12091966	1	231243211	G	A	0.0766	0.0171	7.25e-06	8168	0.00245066	20.0613
IL_4	rs12238729	9	132811405	C	T	0.5271	0.1096	1.51e-06	3559	0.00645689	23.1164
IL_4	rs17713451	7	151162472	G	A	0.1255	0.0252	6.41e-07	8168	0.00302729	24.7959
IL_4	rs2073438	17	6900076	G	A	0.0847	0.0183	3.73e-06	8168	0.00261584	21.417
IL_4	rs6765768	3	11704807	G	A	0.0796	0.0167	1.85e-06	8168	0.00277378	22.7136
IL_4	rs6969391	7	85899565	C	T	0.0767	0.0166	3.59e-06	8168	0.00260691	21.3436
IL_4	rs73023729	6	159654030	G	A	-0.1796	0.0365	8.56e-07	8168	0.00295547	24.2059
IL_4	rs75924875	7	40600059	G	A	-0.1742	0.0385	5.98e-06	8168	0.00250018	20.4677
IL_4	rs7613691	3	147653591	G	A	0.1787	0.0382	2.96e-06	8168	0.00267205	21.8784
IL_4	rs79597994	1	151803047	C	T	-0.5855	0.1271	4.06e-06	8168	0.00259131	21.2157
IL_4	rs9508291	13	29710620	C	T	-0.168	0.0358	2.67e-06	8168	0.00268885	22.0164
IL_4	rs9863516	3	193208828	G	A	0.079	0.0178	8.7e-06	8168	0.00240576	19.6928
IL_4	rs9941733	20	374061	G	A	0.1156	0.0229	4.33e-07	8168	0.00311011	25.4764
IL_1RA	rs1054402	9	119163509	C	T	0.1325	0.0269	8.2e-07	3677	0.00655507	24.2488
IL_1RA	rs11627423	14	33200623	C	A	0.1178	0.0246	1.65e-06	3677	0.00619765	22.9184
IL_1RA	rs12121840	1	165541642	C	T	0.2584	0.0568	5.4e-06	3677	0.00559702	20.6848
IL_1RA	rs187166731	22	42666026	C	T	-0.2424	0.0504	1.55e-06	3677	0.00625154	23.1189
IL_1RA	rs2809154	13	84727524	C	T	-0.1751	0.0386	5.74e-06	3677	0.0055652	20.5665
IL_1RA	rs3876037	22	22667891	G	A	0.1234	0.027	4.73e-06	3677	0.00564871	20.8769
IL_1RA	rs4441609	3	36892717	C	T	0.1056	0.0231	4.75e-06	3677	0.00565131	20.8866
IL_1RA	rs4566030	13	114907255	G	A	-0.138	0.0308	7.66e-06	3677	0.00542998	20.0641
IL_1RA	rs4783191	16	85419810	C	T	0.1527	0.0338	6.29e-06	3677	0.0055201	20.399
IL_1RA	rs61335305	15	66453074	C	A	0.4315	0.0904	1.81e-06	3677	0.00615812	22.7713
IL_1RA	rs6699436	1	62803032	G	A	-0.1858	0.0404	4.37e-06	3677	0.00571932	21.1394
IL_1RA	rs74435620	11	108436318	G	A	-0.2144	0.048	7.97e-06	3677	0.00539664	19.9403
IL_6	rs10982213	9	117189193	G	A	-0.0849	0.0176	1.35e-06	8233	0.00281842	23.264
IL_6	rs113098456	2	167841980	G	A	-0.1553	0.0339	4.64e-06	8233	0.00254261	20.9816
IL_6	rs1333040	9	22083404	C	T	0.0747	0.0157	1.99e-06	8233	0.00274215	22.6327
IL_6	rs13412535	2	224874874	G	A	-0.1186	0.0214	3.14e-08	8233	0.00371678	30.7069
IL_6	rs141772556	4	46781706	G	T	0.268	0.0602	8.4e-06	8233	0.00240145	19.814
IL_6	rs2404476	4	155611219	G	A	0.0734	0.0156	2.68e-06	8233	0.00268175	22.1329
IL_6	rs4639449	7	103581806	G	A	-0.0737	0.0163	6.42e-06	8233	0.00247699	20.4387
IL_6	rs4684700	3	10548950	C	T	-0.0747	0.0162	3.91e-06	8233	0.00257592	21.2572
IL_6	rs72831623	17	45722293	G	A	0.197	0.0369	9.29e-08	8233	0.00345001	28.4954
IL_6	rs73273528	20	50431113	C	T	0.268	0.0553	1.25e-06	8233	0.00284462	23.4808
IL_6	rs76856708	16	80729043	C	T	0.336	0.0697	1.43e-06	8233	0.00281469	23.2331
IL_6	rs7955530	12	20017455	C	T	-0.0757	0.0169	7.92e-06	8233	0.0024311	20.0592
IL_6	rs9288968	3	112817834	C	T	-0.0724	0.0163	8.89e-06	8233	0.00239059	19.7241
IL_12_P70	rs10958542	8	39089941	C	A	-0.0717	0.0159	6.86e-06	8314	0.00243991	20.3301
IL_12_P70	rs117607213	9	33335749	C	T	0.259	0.0577	7.06e-06	8314	0.00241761	20.1439
IL_12_P70	rs13209117	6	44151765	G	A	0.0981	0.0186	1.27e-07	8314	0.00333466	27.8104
IL_12_P70	rs137921	22	50501685	C	T	-0.1436	0.0325	9.66e-06	8314	0.00234268	19.5181
IL_12_P70	rs144160960	9	110021487	C	A	-0.2477	0.0545	5.51e-06	8314	0.0024784	20.6516
IL_12_P70	rs1606534	4	60504594	C	T	-0.0739	0.0167	9.51e-06	8314	0.00234976	19.5772
IL_12_P70	rs2123852	19	50837446	C	T	0.0942	0.0204	3.73e-06	8314	0.00255811	21.3175
IL_12_P70	rs273702	18	23153495	G	A	-0.127	0.027	2.52e-06	8314	0.00265409	22.1195
IL_12_P70	rs282258	2	224914800	C	T	0.0726	0.0156	3.28e-06	8314	0.00259827	21.6531
IL_12_P70	rs34291323	9	139146423	C	T	0.0954	0.0198	1.49e-06	6295	0.00367428	23.2075
IL_12_P70	rs41282644	6	43753722	G	A	0.1401	0.0303	3.74e-06	8314	0.00256487	21.374
IL_12_P70	rs6532374	4	93452091	C	T	-0.1033	0.0226	4.61e-06	8314	0.00250659	20.8872
IL_12_P70	rs6921438	6	43925607	G	A	-0.3784	0.016	5.78e-124	8314	0.0630342	559.188
IL_12_P70	rs71361173	18	73712405	G	T	0.1105	0.0238	3.57e-06	8314	0.00258604	21.5509
IL_12_P70	rs71462292	12	100283848	G	A	0.0874	0.0196	7.8e-06	8314	0.00238596	19.8795
IL_12_P70	rs72831623	17	45722293	G	A	0.1929	0.0367	1.51e-07	8314	0.00331193	27.6203
IL_12_P70	rs782107	12	58833530	G	A	0.0765	0.0156	9.13e-07	8314	0.00288409	24.0419
IL_12_P70	rs79121401	11	78697129	C	T	0.5477	0.1206	5.6e-06	8314	0.0024746	20.6199
IL_12_P70	rs9472183	6	43940202	G	A	-0.1006	0.0157	1.38e-10	8314	0.00491414	41.048
MIG	rs10774624	12	111833788	G	A	-0.1055	0.0237	8.52e-06	3724	0.0052929	19.805
MIG	rs111607343	19	897855	G	A	-0.5235	0.1119	2.93e-06	3724	0.00584277	21.8746
MIG	rs11177248	12	68875886	G	A	0.3157	0.0667	2.22e-06	3724	0.00597975	22.3905
MIG	rs112337562	14	93131570	G	T	-0.3584	0.0791	5.87e-06	3724	0.00548259	20.5187
MIG	rs112861654	21	43599172	G	A	-0.2682	0.0527	3.64e-07	3724	0.0069068	25.8859
MIG	rs117831247	10	68501839	C	T	-0.8819	0.173	3.45e-07	3724	0.00692974	25.9725
MIG	rs139010077	3	170336148	C	T	0.4337	0.0943	4.19e-06	3724	0.00564789	21.1408
MIG	rs1796086	7	70648715	C	T	-0.2172	0.04	5.62e-08	3724	0.00785534	29.4691
MIG	rs55876513	4	76883698	G	T	0.1638	0.0254	1.05e-10	3724	0.011044	41.5649
MIG	rs5752128	22	25718623	C	T	-0.1641	0.0367	7.73e-06	3724	0.00534011	19.9826
MIG	rs62562991	9	98736059	G	A	0.6239	0.1259	7.24e-07	3724	0.0065511	24.544
MIG	rs6679677	1	114303808	C	A	0.1628	0.0327	6.51e-07	3724	0.00661184	24.7731
MIG	rs77086208	14	70619491	C	T	0.327	0.0694	2.5e-06	3724	0.00592632	22.1893
MIG	rs816960	13	108522521	C	T	-0.1179	0.0242	1.15e-06	3724	0.00633327	23.7227
HGF	rs11060254	12	129815569	G	A	-0.0765	0.0166	3.97e-06	8336	0.00254123	21.2326
HGF	rs115178780	1	193714823	G	A	-0.4726	0.1068	9.63e-06	6317	0.00309022	19.5753
HGF	rs11637117	15	33567136	G	A	-0.1467	0.0325	6.47e-06	8336	0.00243823	20.3699
HGF	rs12496803	3	155128694	G	A	0.0709	0.0159	8.51e-06	8336	0.00237961	19.879
HGF	rs13412535	2	224874874	G	A	-0.1043	0.0213	9.67e-07	8336	0.00286817	23.9721
HGF	rs150322232	7	7930374	G	A	0.209	0.0462	5.99e-06	8336	0.00244898	20.4599
HGF	rs1698249	14	84356186	C	A	-0.1648	0.0371	8.96e-06	8336	0.00236147	19.7271
HGF	rs17439687	15	37451244	C	T	0.0745	0.0165	6.75e-06	8336	0.00243964	20.3817
HGF	rs2003620	7	134479484	C	T	0.2277	0.0487	2.98e-06	8336	0.00261561	21.8557
HGF	rs2976411	8	24861815	C	T	-0.0731	0.0163	7.37e-06	8336	0.00240689	20.1074
HGF	rs3748034	4	3446091	G	T	0.1529	0.0233	5.21e-11	8336	0.00513934	43.0526
HGF	rs4245058	11	124759342	C	T	-0.1552	0.0331	2.68e-06	8336	0.00263043	21.9798
HGF	rs5745687	7	81359051	C	T	-0.3008	0.0404	9.92e-14	8336	0.00660627	55.4228
HGF	rs62481625	7	155987460	C	T	0.0988	0.0224	9.93e-06	8336	0.00232835	19.4497
HGF	rs72827187	10	64055354	C	T	-0.4978	0.1124	9.5e-06	8336	0.00234746	19.6098
CTACK	rs10820706	9	107446362	G	T	0.1741	0.039	7.98e-06	3670	0.0054007	19.9174
CTACK	rs116303454	3	27294655	G	A	0.3754	0.081	3.58e-06	3670	0.00581859	21.4675
CTACK	rs118084576	9	21172502	G	A	0.5675	0.1226	3.66e-06	3670	0.00580439	21.4148
CTACK	rs135564	22	46535934	G	A	-0.1672	0.0267	3.59e-10	3670	0.0105723	39.1934
CTACK	rs141331414	9	128264627	G	A	0.1977	0.0415	1.89e-06	3670	0.00614573	22.682
CTACK	rs2070074	9	34649442	G	A	0.4401	0.0372	2.6e-32	3670	0.0367363	139.888
CTACK	rs2731671	5	176843441	C	A	0.1524	0.0336	5.6e-06	3670	0.00557439	20.5615
CTACK	rs35538111	4	25869535	G	A	-0.1095	0.0245	7.74e-06	3670	0.00541343	19.9645
CTACK	rs55764737	15	61323414	C	T	0.5424	0.0967	2.01e-08	3670	0.00849989	31.4449
CTACK	rs57789542	3	52807586	C	T	-0.7687	0.1659	3.58e-06	3670	0.00581596	21.4578
CTACK	rs60247384	3	35237382	C	T	0.1128	0.0245	4.3e-06	3670	0.00574273	21.186
CTACK	rs62578137	9	129412630	C	T	-0.1311	0.0286	4.66e-06	3670	0.00569283	21.0008
CTACK	rs72729450	9	35990634	C	T	-0.5123	0.1094	2.81e-06	3670	0.00593965	21.9168
CTACK	rs7333764	13	34208801	C	T	0.2811	0.0591	2e-06	3670	0.00612649	22.6105
CTACK	rs76395525	15	79741391	G	A	0.5193	0.1081	1.55e-06	3670	0.0062488	23.0647
CTACK	rs77520650	3	40220322	G	T	-0.6718	0.1485	6.06e-06	3670	0.00554557	20.4546
PDGF_BB	rs10829477	10	130509337	C	T	0.0833	0.0183	5.23e-06	8337	0.00247913	20.7149
PDGF_BB	rs113528065	2	224478486	G	A	0.2536	0.057	8.5e-06	8337	0.0023687	19.7899
PDGF_BB	rs116445074	5	51534600	G	T	0.2869	0.0587	1.02e-06	8337	0.00285715	23.8826
PDGF_BB	rs11766649	7	144839247	G	A	0.0902	0.0196	3.96e-06	8337	0.0025339	21.1737
PDGF_BB	rs11916118	3	116912189	G	A	0.0862	0.0193	8.23e-06	8337	0.002387	19.9432
PDGF_BB	rs12289510	11	124947051	G	A	-0.0772	0.0158	1e-06	8337	0.00285541	23.868
PDGF_BB	rs13412535	2	224874874	G	A	0.3317	0.0214	2.89e-54	8337	0.0280101	240.192
PDGF_BB	rs17670092	5	169277945	C	T	0.0894	0.0198	6.57e-06	8337	0.00243935	20.3817
PDGF_BB	rs2324229	6	83918131	C	T	0.0884	0.0161	4.02e-08	8337	0.00360309	30.1404
PDGF_BB	rs35859699	4	112184751	G	A	-0.3854	0.0838	4.22e-06	8337	0.00253061	21.1461
PDGF_BB	rs4965869	15	101990320	C	T	0.1843	0.0181	2.22e-24	8337	0.0122833	103.655
PDGF_BB	rs55680718	2	225166877	C	T	-0.1359	0.0245	2.96e-08	8337	0.00367703	30.7611
PDGF_BB	rs72777070	2	9798877	G	T	-0.1048	0.02	1.56e-07	8337	0.00328265	27.451
PDGF_BB	rs73135784	7	67060349	C	T	0.1232	0.0272	5.76e-06	8337	0.00245474	20.5106
PDGF_BB	rs73162807	3	146474790	C	A	-0.2313	0.0499	3.55e-06	8337	0.00257053	21.4806
PDGF_BB	rs9552354	13	21683169	C	A	0.0916	0.0206	8.97e-06	8337	0.00236602	19.7675
PDGF_BB	rs9936075	16	7321909	G	A	-0.0767	0.0163	2.68e-06	8337	0.00264883	22.1366
PDGF_BB	rs9941733	20	374061	G	A	0.1165	0.0227	3.02e-07	8337	0.00314935	26.3327
TNF_A	rs10834997	11	26526948	G	A	-0.123	0.0256	1.53e-06	3493	0.00656555	23.0718
TNF_A	rs111332265	5	150393107	G	A	-0.3678	0.0745	7.91e-07	3493	0.00692935	24.3592
TNF_A	rs115669577	4	124361448	G	A	0.981	0.1994	8.63e-07	3493	0.00688161	24.1902
TNF_A	rs7256693	19	55064515	C	T	-0.1841	0.04	4.11e-06	3493	0.00602786	21.1709
TNF_A	rs79105320	8	18817360	G	A	0.5573	0.1177	2.21e-06	3493	0.00637746	22.4066
TNF_A	rs8121916	20	12401325	C	A	0.1262	0.0277	5.19e-06	3493	0.00590728	20.7449
MIP_1A	rs10835056	11	26697017	G	T	0.1154	0.0253	5.04e-06	3561	0.00580856	20.7935
MIP_1A	rs113889446	10	64197968	G	A	-0.1642	0.0362	5.72e-06	3561	0.00574454	20.5629
MIP_1A	rs12690897	7	85346177	G	A	0.1215	0.026	3.07e-06	3561	0.00609507	21.8254
MIP_1A	rs138407013	1	50874633	G	A	0.3638	0.0806	6.39e-06	3561	0.00568861	20.3616
MIP_1A	rs139507938	6	30818348	G	A	-0.873	0.1972	9.53e-06	3561	0.00547342	19.5871
MIP_1A	rs184154340	11	80502036	G	A	0.3251	0.0689	2.4e-06	3561	0.00621322	22.2511
MIP_1A	rs2516841	1	161010774	G	A	0.1237	0.0278	8.34e-06	3561	0.0055293	19.7882
MIP_1A	rs2682471	12	10599347	G	T	-0.1134	0.0252	6.75e-06	3561	0.00565445	20.2386
MIP_1A	rs34771762	2	201412655	G	A	0.2336	0.0518	6.57e-06	3561	0.0056786	20.3255
MIP_1A	rs55723389	3	117421410	G	T	0.3542	0.0776	5.02e-06	3561	0.00581659	20.8223
MIP_1A	rs57786342	14	69260028	G	A	0.139	0.0283	8.91e-07	3561	0.00672903	24.1109
MIP_1A	rs60198979	22	43646704	G	A	-0.2154	0.0455	2.22e-06	3561	0.0062542	22.3988
MIP_1A	rs7232268	18	67768914	G	A	0.2629	0.0595	9.9e-06	3561	0.00545256	19.5121
RANTES	rs10899562	11	78292100	G	A	-0.1651	0.0365	6.13e-06	3454	0.00588872	20.4483
RANTES	rs112072646	2	53444393	G	A	0.4209	0.0859	9.62e-07	3454	0.00690305	23.995
RANTES	rs144099278	11	30053660	C	T	-0.4817	0.1081	8.38e-06	3454	0.00571597	19.845
RANTES	rs147509526	19	15776330	C	T	-0.3558	0.0715	6.57e-07	3454	0.00711828	24.7485
RANTES	rs2251660	17	34252537	C	A	0.1831	0.0356	2.69e-07	3454	0.00760048	26.4378
RANTES	rs2731672	5	176842474	C	T	-0.1242	0.0272	4.83e-06	3454	0.00600025	20.8379
RANTES	rs4363007	6	85904766	C	T	0.1157	0.0259	7.71e-06	3454	0.00574438	19.9442
RANTES	rs62438851	6	145230309	G	A	-0.1904	0.0413	4.01e-06	3454	0.00611572	21.2414
RANTES	rs7000423	8	111053649	C	T	-0.1314	0.0252	1.85e-07	3454	0.0078102	27.173
RANTES	rs72793342	16	30548352	G	A	-0.1505	0.0307	9.08e-07	3454	0.00690976	24.0184
RANTES	rs74472919	13	82200650	C	T	0.3547	0.06	3.35e-09	3454	0.0100167	34.9276
RANTES	rs7455952	7	150602563	G	A	0.1554	0.0342	5.62e-06	3454	0.00594209	20.6347
RANTES	rs79958656	10	6572303	C	T	0.1469	0.0325	5.98e-06	3454	0.00588022	20.4186
RANTES	rs9675798	18	61856967	G	T	-0.2583	0.0552	2.89e-06	3454	0.00629947	21.8836
B_NGF	rs10919178	1	169473503	C	T	-0.1328	0.0292	5.5e-06	3570	0.00576041	20.6722
B_NGF	rs1334726	6	63193678	G	T	0.1165	0.0259	6.71e-06	3570	0.00563547	20.2213
B_NGF	rs28637706	19	34285368	G	T	-0.1554	0.0261	2.72e-09	3570	0.00983244	35.4305
B_NGF	rs55749192	2	106354163	G	A	-0.125	0.0277	6.55e-06	3570	0.00567182	20.3525
B_NGF	rs66515854	3	3891306	C	T	-0.1943	0.0433	7.34e-06	3570	0.00560866	20.1246
B_NGF	rs67476890	15	62791494	C	T	0.1715	0.0377	5.4e-06	3570	0.00576325	20.6825
B_NGF	rs71641308	1	78086718	C	T	0.1969	0.0429	4.42e-06	3570	0.00586615	21.0539
B_NGF	rs73472576	18	72124182	C	T	-0.1146	0.0251	4.81e-06	3570	0.00580531	20.8343
B_NGF	rs75629970	10	17595441	G	A	0.2429	0.0549	9.84e-06	3570	0.0054534	19.5644
B_NGF	rs7970581	12	113265248	G	T	0.1358	0.028	1.22e-06	3570	0.00654581	23.5093
TNF_B	rs10925040	1	247622698	C	T	0.1738	0.0372	2.93e-06	1566	0.0137471	21.8001
TNF_B	rs115424381	1	22703503	G	A	0.316	0.07	6.38e-06	1566	0.0128461	20.3527
TNF_B	rs145662351	22	18524420	C	A	-0.3976	0.0884	6.85e-06	1566	0.0127533	20.2038
TNF_B	rs35781474	10	132941408	C	T	0.161	0.0361	8.15e-06	1566	0.0125419	19.8647
TNF_B	rs7405669	17	43250933	G	A	0.1848	0.0418	9.73e-06	1566	0.0123274	19.5207
TNF_B	rs753274	19	14436462	C	T	-0.1725	0.037	3.14e-06	1566	0.0136898	21.708
TNF_B	rs7629875	3	174385622	G	A	0.3841	0.0774	6.9e-07	1566	0.0154824	24.5953
TNF_B	rs78296352	1	22821844	G	T	1.2028	0.1366	1.28e-18	1566	0.0471745	77.4338
IL_13	rs10995615	10	65517790	C	T	-0.1591	0.0341	3.12e-06	3596	0.00601715	21.7565
IL_13	rs117795020	9	90084152	G	A	-0.3584	0.0716	5.48e-07	3596	0.0069195	25.042
IL_13	rs11844778	14	95258556	G	A	-0.1482	0.033	7.3e-06	3596	0.00557725	20.157
IL_13	rs12623722	2	23178683	G	A	-0.1189	0.0257	3.61e-06	3596	0.00591698	21.3922
IL_13	rs138854806	6	43780360	G	A	-0.4204	0.0839	5.45e-07	3596	0.00693362	25.0934
IL_13	rs139083458	5	26160518	C	T	0.9995	0.211	2.17e-06	3596	0.00620125	22.4264
IL_13	rs27949	5	58550823	C	T	-0.1144	0.025	4.83e-06	3596	0.00578936	20.9281
IL_13	rs6799107	3	127057018	C	T	-0.1472	0.0299	8.66e-07	3596	0.00669478	24.2232
IL_13	rs6921438	6	43925607	G	A	-0.4139	0.0242	1.28e-65	3596	0.0752273	292.36
IL_13	rs7073807	10	69153428	C	T	0.1618	0.0354	4.77e-06	3596	0.00577584	20.879
IL_13	rs73322775	8	122706374	G	T	0.1498	0.0331	6.03e-06	3596	0.00566345	20.4704
IL_13	rs74963337	4	55273404	G	A	0.1797	0.0402	7.77e-06	3596	0.00552609	19.9711
IL_13	rs75954784	5	1010038	C	T	-0.1413	0.0318	8.68e-06	3596	0.0054605	19.7328
IL_13	rs77955971	6	5128348	C	A	0.4408	0.0868	3.76e-07	3596	0.00712066	25.7752
IL_13	rs782103	12	58836631	C	T	-0.1091	0.0241	6.15e-06	3596	0.00566667	20.4821
IL_13	rs78346957	10	126903513	G	A	0.454	0.1002	5.89e-06	3596	0.00567655	20.518
EOTAXIN	rs11087905	21	25505329	C	A	0.0954	0.0188	4.07e-07	8197	0.00313158	25.7439
EOTAXIN	rs112347425	3	46460888	C	T	0.1595	0.0276	7.77e-09	8197	0.00405772	33.3885
EOTAXIN	rs112742093	7	75800597	C	T	-0.0746	0.0168	8.44e-06	8197	0.00239972	19.713
EOTAXIN	rs113500905	1	229555467	G	A	-0.2394	0.0536	7.84e-06	8197	0.00242777	19.944
EOTAXIN	rs117048780	6	169083385	C	T	-0.6319	0.1422	8.82e-06	8197	0.00240324	19.742
EOTAXIN	rs12075	1	159175354	G	A	0.1692	0.0155	1.21e-27	8197	0.014329	119.133
EOTAXIN	rs147287945	6	7223566	G	A	-0.1512	0.0313	1.36e-06	8197	0.00283874	23.3297
EOTAXIN	rs1476670	1	44508195	C	A	-0.0985	0.0216	5.26e-06	8197	0.00253052	20.7902
EOTAXIN	rs17116545	11	114027277	G	A	-0.2218	0.0489	5.75e-06	8197	0.00250358	20.5683
EOTAXIN	rs2024050	7	75460393	G	A	0.164	0.0302	5.47e-08	8197	0.00358475	29.4827
EOTAXIN	rs2027855	22	47837513	C	T	0.0743	0.0162	4.27e-06	8197	0.00255964	21.0301
EOTAXIN	rs2210755	9	80223823	C	T	-0.1079	0.0241	7.55e-06	8197	0.00243946	20.0402
EOTAXIN	rs2211994	21	18047593	C	T	0.0876	0.0177	6.98e-07	8197	0.00297928	24.4881
EOTAXIN	rs2228467	3	42906116	C	T	-0.4154	0.0291	3.47e-46	8197	0.0242565	203.723
EOTAXIN	rs2419841	10	115335983	C	T	-0.1257	0.0278	6.24e-06	8197	0.00248796	20.4397
EOTAXIN	rs2930081	3	109038079	C	T	0.0722	0.0163	9.12e-06	8197	0.00238784	19.6152
EOTAXIN	rs5746492	22	18393933	G	A	0.0938	0.0206	5.59e-06	8197	0.00252301	20.7284
EOTAXIN	rs5754733	22	34269594	C	A	-0.105	0.0213	8.2e-07	8197	0.00295583	24.2948
EOTAXIN	rs59808887	5	31846520	C	T	-0.1698	0.0356	1.89e-06	8197	0.00276769	22.7441
EOTAXIN	rs745331	15	27929147	G	A	-0.0821	0.0176	3.04e-06	8197	0.00264761	21.7548
EOTAXIN	rs75426604	14	35857714	C	A	-0.1371	0.0291	2.4e-06	8197	0.0027006	22.1913
EOTAXIN	rs79722574	17	32619052	C	T	-0.1092	0.0227	1.5e-06	8197	0.00281523	23.136
EOTAXIN	rs9317045	13	59630038	C	A	0.1172	0.0236	6.95e-07	8197	0.00299966	24.6561
GROA	rs1113500	1	108595442	G	T	0.1162	0.0243	1.72e-06	3544	0.00641081	22.8536
GROA	rs114262236	2	242009916	G	A	-0.4179	0.0926	6.33e-06	3544	0.005714	20.3553
GROA	rs114991247	6	32583504	C	T	-0.2202	0.0463	1.97e-06	3544	0.00634185	22.6062
GROA	rs12075	1	159175354	G	A	0.3724	0.0236	3.46e-56	3544	0.0656467	248.857
GROA	rs140734053	10	5401459	G	A	0.7333	0.1545	2.07e-06	3544	0.00631627	22.5144
GROA	rs185768063	6	16494983	G	A	0.4038	0.076	1.06e-07	3544	0.00790253	28.2137
GROA	rs188345231	8	41437350	C	T	0.6177	0.1322	2.97e-06	3544	0.00612254	21.8196
GROA	rs2422841	20	3080352	G	A	-0.1614	0.0358	6.67e-06	3544	0.00570248	20.314
GROA	rs508977	4	74762383	G	T	-0.3838	0.0279	4.57e-43	3544	0.0506893	189.128
GROA	rs62024303	15	88871162	G	A	-0.3013	0.066	4.91e-06	3544	0.00584615	20.8288
GROA	rs722178	13	93142362	C	T	0.1251	0.0278	6.7e-06	3544	0.00568142	20.2386
GROA	rs77768061	4	75134584	G	A	0.2636	0.0593	8.81e-06	3544	0.00554464	19.7486
GROA	rs78653452	20	9762055	G	T	-0.7395	0.1559	2.09e-06	3544	0.00630873	22.4874
SCGF_B	rs112346514	19	12407988	C	T	-0.3261	0.0703	3.54e-06	3721	0.00574946	21.5059
SCGF_B	rs1149926	10	9190949	C	T	-0.3458	0.0749	3.92e-06	3721	0.00569568	21.3036
SCGF_B	rs116924815	19	51230733	C	T	0.6046	0.0737	2.25e-16	3721	0.0177647	67.2617
SCGF_B	rs117716477	12	104240958	C	A	0.8242	0.084	1.03e-22	3721	0.0252205	96.2217
SCGF_B	rs12480722	20	20228904	C	T	0.1654	0.0353	2.81e-06	3721	0.00586553	21.9426
SCGF_B	rs139413256	7	145879644	G	A	-0.5174	0.1076	1.53e-06	3721	0.00617559	23.1097
SCGF_B	rs143829871	3	47597245	C	T	-0.1866	0.0399	2.85e-06	3721	0.00584349	21.8597
SCGF_B	rs149009264	10	45130285	G	A	0.4551	0.0985	3.79e-06	3721	0.00570423	21.3357
SCGF_B	rs150733161	13	67799297	C	T	-0.5255	0.112	2.69e-06	3721	0.0058815	22.0027
SCGF_B	rs151194174	7	20995778	G	A	0.4536	0.0941	1.45e-06	3721	0.00620588	23.2238
SCGF_B	rs17876031	5	176831119	G	A	-0.1496	0.0254	3.67e-09	3721	0.00923647	34.6707
SCGF_B	rs191904932	1	24968809	G	T	0.3778	0.0849	8.54e-06	3721	0.00529351	19.7913
SCGF_B	rs264157	18	10941746	G	A	0.1079	0.0233	3.69e-06	3721	0.00573028	21.4337
SCGF_B	rs34017685	2	71269843	C	T	-0.2712	0.0607	7.98e-06	3721	0.00533604	19.9512
SCGF_B	rs34911860	1	80350715	G	A	-0.3674	0.0787	3e-06	3721	0.00582282	21.7819
SCGF_B	rs4656185	1	169476326	G	A	0.2103	0.0254	1.29e-16	3721	0.0180894	68.5137
SCGF_B	rs6557219	6	152743448	G	A	0.1293	0.0289	7.86e-06	3721	0.00535071	20.0064
SCGF_B	rs6726057	2	18465890	G	A	0.1611	0.0364	9.68e-06	3721	0.00523659	19.5774
SCGF_B	rs7762066	6	95177967	C	T	0.1336	0.0298	7.42e-06	3721	0.00537256	20.0885
SCGF_B	rs77954165	9	6739753	C	T	0.2631	0.0562	2.87e-06	3721	0.00585543	21.9046
SCGF_B	rs7815967	8	66415214	C	T	0.1325	0.0288	4.37e-06	3721	0.00565619	21.155
SCGF_B	rs78217154	8	101554072	C	T	0.3942	0.0861	4.72e-06	3721	0.0056018	20.9505
IL_2RA	rs11241559	5	119976700	G	T	-0.124	0.0264	2.75e-06	3716	0.00590186	22.0497
IL_2RA	rs117026681	12	90684903	G	A	0.4549	0.1015	7.38e-06	3716	0.00537629	20.0755
IL_2RA	rs117244812	17	6443310	G	A	-0.7187	0.1493	1.47e-06	3716	0.00619727	23.1602
IL_2RA	rs12722497	10	6095928	C	A	0.6287	0.0482	7.98e-39	3716	0.0437799	170.043
IL_2RA	rs12799226	11	123390225	C	T	-0.1285	0.0277	3.56e-06	3716	0.00575789	21.5086
IL_2RA	rs185231391	3	59359679	C	T	0.8568	0.1803	2e-06	3716	0.00604033	22.5701
IL_2RA	rs4733117	8	32137610	C	A	0.1439	0.0291	7.91e-07	3716	0.00653749	24.44
IL_2RA	rs56192581	16	88262113	G	A	0.3443	0.0755	5.1e-06	3716	0.0055652	20.7848
IL_2RA	rs56290860	4	165051991	G	A	0.1059	0.0239	9.65e-06	3716	0.00525572	19.6229
IL_2RA	rs62305210	4	46873111	G	A	-0.1773	0.0398	8.32e-06	3716	0.00531205	19.8343
IL_2RA	rs73001149	11	100265280	C	T	0.5384	0.1204	7.84e-06	3716	0.00535243	19.9859
IL_2RA	rs73910487	20	48912566	G	A	-0.2978	0.0674	9.89e-06	3716	0.00522611	19.5117
IL_2RA	rs77313297	4	41471037	C	T	0.5257	0.1183	8.88e-06	3716	0.00528602	19.7366
FGF_BASIC	rs112493230	5	143697074	C	T	-0.2185	0.0486	7.02e-06	7609	0.00264942	20.2077
FGF_BASIC	rs116745220	5	71399644	G	A	-0.6176	0.1324	3.09e-06	7609	0.00285148	21.7533
FGF_BASIC	rs12536594	7	70336622	C	T	-0.1372	0.0307	7.72e-06	7609	0.00261797	19.9672
FGF_BASIC	rs13131381	4	187912810	C	T	0.115	0.026	9.74e-06	7609	0.00256452	19.5585
FGF_BASIC	rs13412535	2	224874874	G	A	-0.1129	0.0224	4.76e-07	7609	0.00332749	25.3967
FGF_BASIC	rs145577605	6	27610011	G	A	0.2043	0.0427	1.67e-06	7609	0.0029995	22.8858
FGF_BASIC	rs145771899	1	58808078	G	A	0.3411	0.0758	6.83e-06	7609	0.00265426	20.2447
FGF_BASIC	rs1530455	3	122854899	C	T	0.0786	0.0175	6.82e-06	7609	0.00264418	20.1676
FGF_BASIC	rs2292368	10	14050695	C	T	-0.0835	0.0183	5.38e-06	7609	0.0027287	20.8141
FGF_BASIC	rs6006648	22	44503482	G	T	0.0745	0.0166	7.35e-06	7609	0.0026401	20.1364
FGF_BASIC	rs62244959	3	71698262	G	A	-0.3459	0.0764	5.96e-06	7609	0.00268669	20.4927
FGF_BASIC	rs62305808	4	60515628	C	A	-0.0942	0.0206	5.07e-06	7609	0.00274061	20.9051
FGF_BASIC	rs72680243	14	47697142	C	T	-0.0836	0.0187	7.54e-06	7609	0.00261977	19.9809
FGF_BASIC	rs75168112	18	71086067	C	T	-0.1024	0.0214	1.64e-06	7609	0.00300013	22.8907
FGF_BASIC	rs78873483	17	46788673	G	A	0.1286	0.0282	4.98e-06	7609	0.00272565	20.7907
FGF_BASIC	rs9903590	17	34238290	C	T	0.1281	0.0267	1.62e-06	7609	0.00301603	23.0124
MIF	rs113218956	22	25224834	G	A	-0.8789	0.1876	2.82e-06	3533	0.00617419	21.9365
MIF	rs116336492	1	77148971	G	T	-0.882	0.1996	9.96e-06	3533	0.00549641	19.5151
MIF	rs118055855	11	29888572	C	T	0.6514	0.1454	7.44e-06	3533	0.00564889	20.0595
MIF	rs12594190	15	25036455	G	A	0.1321	0.0266	6.85e-07	3533	0.0069323	24.6488
MIF	rs13142904	4	54318414	C	T	-0.2232	0.0425	1.47e-07	3533	0.00774622	27.5654
MIF	rs1376974	3	187311533	C	T	0.1072	0.0241	8.8e-06	3533	0.00556912	19.7747
MIF	rs141009259	2	207976283	C	T	-0.6194	0.1285	1.44e-06	3533	0.0065335	23.2215
MIF	rs2933188	14	47382492	G	A	-0.2302	0.0508	5.93e-06	3533	0.0057786	20.5228
MIF	rs35890933	19	22041119	G	T	0.1676	0.0365	4.46e-06	3533	0.00593246	21.0725
MIF	rs3814097	7	90838866	G	A	-0.1163	0.0251	3.55e-06	3533	0.00604	21.4569
MIF	rs6552	6	90037968	G	T	-0.109	0.0241	6.18e-06	3533	0.00575663	20.4443
MIF	rs717702	9	118485109	G	A	0.2123	0.0475	7.96e-06	3533	0.00562238	19.9649
MIF	rs72982121	2	235148182	G	A	0.2714	0.0612	9.24e-06	3533	0.00553557	19.6549
MIF	rs78098071	5	163309739	C	T	-0.4583	0.0915	5.51e-07	3533	0.00705084	25.0733
IP_10	rs113831257	4	76159521	G	A	0.3639	0.0641	1.39e-08	3724	0.00858017	32.2118
IP_10	rs143799975	4	76807015	G	A	-0.7551	0.1638	4.01e-06	3724	0.00567414	21.2397
IP_10	rs2582526	14	105385483	G	A	-0.1104	0.0247	8.2e-06	3724	0.00533594	19.9669
IP_10	rs34383175	8	145584694	C	T	-0.3196	0.0653	9.9e-07	3724	0.00639135	23.9416
IP_10	rs4862111	4	183751038	C	T	0.1448	0.0317	4.84e-06	3724	0.00557163	20.8538
IP_10	rs6707974	2	30429330	G	A	0.1574	0.0337	3.03e-06	3724	0.00582376	21.803
IP_10	rs75970138	9	122576276	G	A	-0.4845	0.1037	2.99e-06	3724	0.0058275	21.8171
IP_10	rs7645625	3	146574037	G	T	-0.1116	0.0236	2.19e-06	3724	0.00596891	22.3497
IP_10	rs79848609	15	87316165	C	A	0.2514	0.0535	2.64e-06	3724	0.00589448	22.0694
IP_10	rs8112909	19	46413408	G	A	-0.139	0.0297	2.96e-06	3724	0.00584736	21.8919
MIP_1B	rs113877493	17	34812273	C	T	-0.607	0.0217	3.67e-172	8287	0.0862734	782.264
MIP_1B	rs115962808	14	28206650	C	T	-0.2126	0.047	6e-06	8287	0.00246299	20.4562
MIP_1B	rs116237296	1	87045516	G	A	0.5284	0.1115	2.15e-06	8287	0.00270273	22.4528
MIP_1B	rs117453826	17	35132809	G	A	-0.5907	0.0591	1.53e-23	8287	0.0119113	99.8744
MIP_1B	rs117657747	18	14188003	G	A	0.2089	0.0453	4.01e-06	6268	0.00338127	21.259
MIP_1B	rs141102180	17	34436204	G	T	0.3298	0.0392	3.75e-17	8287	0.00846912	70.766
MIP_1B	rs1437220	17	32791974	C	T	0.1437	0.0315	4.92e-06	8287	0.00250499	20.806
MIP_1B	rs1564708	17	34825482	C	T	-0.1697	0.0187	1.29e-19	8287	0.00983985	82.3333
MIP_1B	rs17138331	7	7866368	G	A	-0.1434	0.0295	1.13e-06	8287	0.00284329	23.6238
MIP_1B	rs2411161	17	35501799	C	T	0.1719	0.0365	2.55e-06	8287	0.00266936	22.1749
MIP_1B	rs3760440	17	35228301	G	A	0.1242	0.0162	1.73e-14	8287	0.00704282	58.7636
MIP_1B	rs474932	12	119950367	C	T	0.0688	0.0156	9.77e-06	8287	0.0023416	19.4457
MIP_1B	rs6908843	6	166621956	G	A	0.0997	0.0209	1.78e-06	8287	0.00273848	22.7506
MIP_1B	rs72791296	5	120950050	C	T	0.2364	0.0466	3.97e-07	8287	0.00309584	25.7287
MIP_1B	rs72799710	5	123161665	C	T	-0.1037	0.0217	1.79e-06	8287	0.00274818	22.8314
MIP_1B	rs73821171	3	26694403	C	T	-0.1019	0.023	9.1e-06	8287	0.00236302	19.624
MIP_1B	rs76582507	9	37510072	G	A	0.3259	0.0676	1.42e-06	8287	0.0027968	23.2365
MIP_1B	rs76583883	21	47356359	G	T	-0.2273	0.0509	8.09e-06	8287	0.00240061	19.9369
MIP_1B	rs76776296	7	115128487	G	A	0.313	0.0598	1.63e-07	8287	0.003295	27.3893
MIP_1B	rs77005134	3	56532906	C	T	-0.3753	0.0843	8.46e-06	8287	0.00238598	19.8151
MIP_1B	rs79243092	5	161826193	C	T	-0.2049	0.0449	5.03e-06	8287	0.00250671	20.8203
MIP_1B	rs9941325	16	87102784	C	T	-0.0825	0.0184	7.42e-06	8287	0.00242004	20.0987
G_CSF	rs114588192	5	146490228	C	T	0.2904	0.0641	5.85e-06	6404	0.00319475	20.5183
G_CSF	rs115256310	5	71399691	G	A	-0.6788	0.1359	5.85e-07	7948	0.00312915	24.9422
G_CSF	rs117261691	19	28821194	C	T	0.1318	0.0288	4.67e-06	7948	0.00262812	20.9381
G_CSF	rs11903143	2	29592460	G	A	0.0889	0.0175	3.78e-07	7948	0.0032364	25.7999
G_CSF	rs1817411	8	98598328	C	T	0.0869	0.0191	5.3e-06	7948	0.00259768	20.6949
G_CSF	rs1941489	18	6566729	G	T	-0.0762	0.017	7.46e-06	7948	0.00252149	20.0864
G_CSF	rs1945436	11	21429135	C	A	-0.0737	0.0164	7.02e-06	7948	0.00253447	20.1901
G_CSF	rs2671444	12	101552075	G	A	-0.0776	0.0166	2.86e-06	7948	0.00274193	21.8473
G_CSF	rs586313	11	133874712	C	T	-0.0883	0.0187	2.36e-06	7948	0.00279746	22.291
G_CSF	rs74148555	10	92079842	C	T	-0.3771	0.0753	5.59e-07	7948	0.00314555	25.0734
G_CSF	rs75474405	14	98526389	G	A	-0.1409	0.0313	6.83e-06	7948	0.00254314	20.2593
G_CSF	rs76287671	19	44122296	C	T	0.0894	0.0189	2.19e-06	7948	0.0028072	22.3688
G_CSF	rs77318030	19	55055897	C	T	-0.2031	0.0427	2.02e-06	7948	0.00283839	22.618
G_CSF	rs924005	15	38905770	C	T	0.0708	0.016	9.58e-06	7948	0.00245754	19.5757
G_CSF	rs9551945	13	31165368	C	T	0.0763	0.0169	6.1e-06	7948	0.00255803	20.3782
G_CSF	rs9785172	8	41631481	C	A	0.32	0.0723	9.49e-06	7948	0.00245865	19.5846
IL_1B	rs115242021	1	145389965	C	A	0.2795	0.0553	4.25e-07	3348	0.00757228	25.5302
IL_1B	rs12772183	10	114571067	C	A	-0.1164	0.0262	8.97e-06	3348	0.00586091	19.7262
IL_1B	rs12913251	15	78628956	C	T	0.1141	0.0256	8.57e-06	3348	0.00589843	19.8533
IL_1B	rs143319329	7	128139459	C	T	0.4357	0.093	2.84e-06	3348	0.00651307	21.9356
IL_1B	rs1942793	18	71104371	G	T	0.1109	0.0247	7.05e-06	3348	0.00598517	20.147
IL_1B	rs35045206	2	139239249	C	T	0.4373	0.0961	5.33e-06	3348	0.0061468	20.6944
IL_1B	rs61335305	15	66453074	C	A	0.4333	0.0928	3.02e-06	3348	0.0064696	21.7882
IL_1B	rs62015704	16	7467907	G	A	0.1786	0.0372	1.62e-06	3348	0.00683773	23.0366
IL_1B	rs9891997	17	68641403	G	A	0.1196	0.0269	8.9e-06	3348	0.0058697	19.756
IL_1B	rs9898641	17	57571033	C	T	-0.2787	0.0614	5.6e-06	3348	0.00611628	20.591
M_CSF	rs116274860	3	148392817	G	T	0.8262	0.1739	2.03e-06	2498	0.00895513	22.554
M_CSF	rs117283853	12	30965225	G	A	0.3839	0.0851	6.45e-06	2498	0.00808092	20.3343
M_CSF	rs117867915	18	42210043	C	T	0.5224	0.1096	1.87e-06	2498	0.00901282	22.7006
M_CSF	rs12962919	18	75778756	C	T	0.3025	0.0659	4.39e-06	2498	0.00836449	21.0539
M_CSF	rs34089869	2	67923478	C	T	0.2194	0.0462	2.08e-06	2498	0.00894733	22.5342
M_CSF	rs56050471	16	23287841	C	T	0.3068	0.0686	7.72e-06	2498	0.0079434	19.9855
M_CSF	rs56367447	8	3871527	C	T	-0.4878	0.0876	2.57e-08	2498	0.012261	30.9833
M_CSF	rs62294910	3	182198339	G	A	0.3472	0.0687	4.38e-07	2498	0.0101213	25.521
M_CSF	rs72723242	5	7262954	G	T	-0.4969	0.1083	4.43e-06	2498	0.00835688	21.0346
M_CSF	rs72818729	2	75870247	C	T	0.2416	0.0533	5.86e-06	2498	0.00815811	20.5301
M_CSF	rs78296352	1	22821844	G	T	0.522	0.111	2.58e-06	2498	0.00877556	22.0977
M_CSF	rs9387100	6	113102954	C	T	-0.135	0.029	3.34e-06	2498	0.00860058	21.6533
IL_17	rs117029961	10	37436581	G	A	0.4566	0.1015	6.86e-06	7804	0.00258641	20.2315
IL_17	rs117556572	13	105088917	C	T	-0.5256	0.1097	1.66e-06	3556	0.00641418	22.9432
IL_17	rs12735700	1	5489867	G	T	-0.0943	0.0206	4.5e-06	7804	0.00267798	20.9497
IL_17	rs141312283	2	213889942	G	T	-0.2748	0.0607	5.86e-06	7804	0.00261939	20.4901
IL_17	rs141398317	11	131618044	C	A	0.2294	0.0517	9.05e-06	7804	0.00251648	19.6831
IL_17	rs145577605	6	27610011	G	A	0.1887	0.0425	9.05e-06	7804	0.00251972	19.7085
IL_17	rs149738638	8	28462135	C	T	-0.1553	0.0337	4.11e-06	7804	0.00271385	21.2311
IL_17	rs1530455	3	122854899	C	T	0.1088	0.0173	3.29e-10	7804	0.00504258	39.5416
IL_17	rs17106604	14	78379156	C	T	0.1119	0.0225	6.23e-07	7804	0.00315939	24.7277
IL_17	rs17282552	2	207973815	C	T	-0.2026	0.0403	4.88e-07	7804	0.0032281	25.2672
IL_17	rs184080173	12	77725204	C	T	0.236	0.0471	5.39e-07	7804	0.00320679	25.0998
IL_17	rs187475560	4	161274563	C	T	-0.2345	0.0517	5.84e-06	7804	0.00262932	20.5681
IL_17	rs273702	18	23153495	G	A	-0.1231	0.0279	9.97e-06	7804	0.00248833	19.4624
IL_17	rs57920188	1	4087708	G	T	-0.0967	0.0217	8.25e-06	7804	0.00253812	19.8528
IL_17	rs62191444	20	373667	G	T	-0.1105	0.0246	7.31e-06	7804	0.00257879	20.1717
IL_17	rs78296352	1	22821844	G	T	0.2949	0.0645	4.81e-06	7804	0.00267147	20.8987
IL_17	rs78612928	4	29813914	C	T	0.0985	0.0221	8.25e-06	7804	0.00253902	19.8599
IL_8	rs116726256	2	1855118	C	T	-0.2247	0.0489	4.26e-06	3565	0.00588795	21.103
IL_8	rs12075	1	159175354	G	A	0.1148	0.0235	9.97e-07	3565	0.00664953	23.8509
IL_8	rs12438669	15	25193278	C	A	-0.1182	0.0252	2.6e-06	3565	0.00613342	21.9882
IL_8	rs141926526	7	32848640	C	A	-0.6221	0.1308	1.96e-06	3565	0.00630519	22.608
IL_8	rs1508652	5	35618540	C	T	-0.1919	0.0434	9.62e-06	3565	0.00545426	19.5401
IL_8	rs17866606	2	234940575	C	T	-0.1482	0.0325	5.12e-06	3565	0.00579888	20.7819
IL_8	rs183628733	1	193406596	C	T	0.6547	0.1417	3.82e-06	3565	0.00595241	21.3354
IL_8	rs2552220	8	5999311	G	A	-0.1103	0.0243	5.46e-06	3565	0.00574614	20.5918
IL_8	rs2673604	8	133411607	C	A	-0.118	0.0254	3.29e-06	3565	0.0060175	21.5701
IL_8	rs3786107	17	9858012	G	A	0.2463	0.0517	1.94e-06	3565	0.00632604	22.6832
IL_8	rs75840288	16	75211089	C	A	0.5125	0.1121	4.85e-06	3565	0.00582879	20.8897
IL_8	rs79274420	7	114914128	G	A	0.581	0.1291	6.75e-06	3565	0.00564911	20.2421
MCP_3	rs117286643	8	27888994	G	A	0.6934	0.1474	2.54e-06	1099	0.0197386	22.0893
MCP_3	rs2838065	21	42933708	G	A	-0.221	0.0479	3.92e-06	1099	0.0190013	21.2482
MCP_3	rs3129806	9	106320330	C	T	-0.1975	0.0433	4.98e-06	1099	0.0185787	20.7667
MCP_3	rs596183	6	158100199	G	A	0.2035	0.0452	6.64e-06	1099	0.0181099	20.233
MCP_3	rs73011251	4	180043291	C	T	-0.5326	0.1191	7.77e-06	1099	0.017871	19.9613
IL_9	rs17317275	5	20968497	G	A	-0.4042	0.09	7.05e-06	3673	0.00546145	20.1591
IL_9	rs186112202	14	50181228	G	A	-0.3278	0.0737	8.57e-06	3673	0.00535709	19.7718
IL_9	rs41294750	1	53550640	C	T	0.3442	0.0736	2.92e-06	3673	0.00591925	21.859
IL_9	rs4880409	10	134330220	C	T	-0.3552	0.0716	6.95e-07	3673	0.00665578	24.5971
IL_9	rs61867538	11	1524506	C	T	0.342	0.0767	8.36e-06	3673	0.00538389	19.8712
IL_9	rs7232268	18	67768914	G	A	0.2638	0.0583	5.99e-06	3673	0.00554342	20.4633
IL_9	rs72819454	10	105616713	C	T	0.3307	0.073	5.87e-06	3673	0.00555625	20.511
IL_9	rs73443903	6	52182415	C	A	0.2162	0.046	2.57e-06	3673	0.0059782	22.078
IL_9	rs76963786	12	32039757	C	T	-0.2856	0.0556	2.78e-07	3673	0.00713243	26.3712

## Sheet: Sheet2
Supplementary Table S2. Used instrumental variables for 1400 blood metabolites
Notations: SNP, Single nucleotide polymorphism; R2, proportion of variance in exposure variable explained by SNPs
Metabolite	SNP	Chromosome	Position	Other_allele	Effect_allele	Beta	Standard error	P-value	Sample size	R2	F-statistic
Carnitine levels	rs7537155	1	18880127	G	A	-0.0900652	0.019229	2.82e-06	8192	0.00267085	21.9328
Carnitine levels	rs78562549	2	36068755	G	T	0.394897	0.0881915	7.54e-06	8192	0.00244153	20.0451
Carnitine levels	rs13026148	2	214649844	G	A	-0.0706059	0.0158653	8.57e-06	8192	0.00241183	19.8006
Carnitine levels	rs73025372	3	15272857	A	G	0.157569	0.0346167	5.32e-06	8192	0.0025228	20.714
Carnitine levels	rs115168226	4	39615371	A	G	-0.446554	0.097039	4.19e-06	8192	0.00257836	21.1714
Carnitine levels	rs10006723	4	101752577	G	T	0.170956	0.0345341	7.41e-07	8192	0.00298253	24.5
Carnitine levels	rs1511808	4	188424754	C	T	-0.0697692	0.0157378	9.28e-06	8192	0.00239336	19.6487
Carnitine levels	rs7705826	5	132396764	T	G	0.199276	0.0204928	2.38e-22	8192	0.0114112	94.5369
Carnitine levels	rs149235996	5	151340348	A	G	-0.56909	0.0700396	4.46e-16	8192	0.00799464	66.0037
Carnitine levels	rs72836546	6	14093088	C	T	-0.0906795	0.0180707	5.22e-07	8192	0.0030644	25.1746
Carnitine levels	rs112819917	6	58310440	G	A	-0.438422	0.0855532	2.98e-07	8192	0.00319545	26.2546
Carnitine levels	rs13247874	7	73596112	C	T	-0.103668	0.0195859	1.2e-07	8192	0.00340824	28.0089
Carnitine levels	rs78428648	8	115036848	G	A	0.179162	0.0400467	7.68e-06	8192	0.0024373	20.0102
Carnitine levels	rs79717472	9	120853883	A	G	-0.218081	0.0461728	2.32e-06	8192	0.00271577	22.3027
Carnitine levels	rs76187828	10	33762953	A	G	-0.117619	0.0264472	8.69e-06	8192	0.00240857	19.7738
Carnitine levels	rs10900223	10	45526183	T	C	-0.105448	0.0176162	2.15e-09	8192	0.00435479	35.8217
Carnitine levels	rs1171617	10	59707424	G	T	0.443332	0.0179927	4.76e-134	8192	0.0689965	606.959
Carnitine levels	rs55775057	11	20146362	G	A	-0.0960378	0.0215564	8.38e-06	8192	0.00241708	19.8438
Carnitine levels	rs2512510	11	80402523	G	A	-0.0870239	0.0186419	3.04e-06	8192	0.0026531	21.7867
Carnitine levels	rs76638161	11	109223591	C	T	0.192728	0.0434891	9.35e-06	8192	0.00239166	19.6346
Carnitine levels	rs2625939	12	94623634	C	T	0.0859678	0.0183528	2.81e-06	8192	0.00267125	21.9362
Carnitine levels	rs1765260	15	79574005	G	A	-0.0999797	0.0211507	2.28e-06	8192	0.0027202	22.3392
Carnitine levels	rs73006619	19	20498107	A	C	-0.168203	0.0368665	5.06e-06	8192	0.00253461	20.8112
Benzoate levels	rs72638543	1	6935462	C	T	0.185887	0.0404404	4.3e-06	7306	0.00288359	21.1226
Benzoate levels	rs9943251	1	151944639	G	A	0.0830144	0.0176575	2.58e-06	7306	0.00301618	22.0968
Benzoate levels	rs149187032	2	96874928	G	A	-0.341939	0.0762734	7.36e-06	7306	0.00274333	20.0924
Benzoate levels	rs186382517	2	127497198	T	C	1.05299	0.215383	1.01e-06	7306	0.00326083	23.895
Benzoate levels	rs141054369	2	198163971	C	T	-0.413333	0.0922709	7.48e-06	7306	0.00273905	20.061
Benzoate levels	rs9863931	3	65029103	C	T	-0.108363	0.0240017	6.34e-06	7306	0.0027822	20.3779
Benzoate levels	rs149023824	4	124909398	A	G	0.721556	0.162488	8.97e-06	7306	0.00269183	19.7142
Benzoate levels	rs11749139	5	76692142	T	G	-0.191343	0.0427947	7.78e-06	7306	0.00272884	19.986
Benzoate levels	rs73801273	5	167537696	C	T	0.243319	0.0511669	1.98e-06	7306	0.00308569	22.6076
Benzoate levels	rs117191976	8	7071429	G	T	0.561037	0.121863	4.15e-06	7306	0.00289269	21.1895
Benzoate levels	rs6468762	8	101217958	G	A	0.319567	0.068531	3.11e-06	7306	0.00296742	21.7386
Benzoate levels	rs11166865	8	138955456	C	A	-0.0846751	0.018635	5.52e-06	7306	0.00281804	20.6411
Benzoate levels	rs11625375	14	85809056	C	T	-0.204178	0.045214	6.31e-06	7306	0.00278344	20.387
Benzoate levels	rs11070230	15	39725132	A	G	-0.230238	0.0500968	4.31e-06	7306	0.00288271	21.1162
Benzoate levels	rs62209511	21	23369148	C	T	-0.194544	0.0425626	4.86e-06	7306	0.00285141	20.8863
Maltotriose levels	rs7525374	1	4693997	A	G	0.0950368	0.0212325	7.6e-06	4641	0.00429832	20.026
Maltotriose levels	rs72670481	1	68255458	C	T	-0.287487	0.0506395	1.37e-08	4641	0.00689669	32.2159
Maltotriose levels	rs79441497	2	139973386	A	G	0.282649	0.0627987	6.77e-06	4641	0.00434601	20.2491
Maltotriose levels	rs147666382	2	209703171	G	A	-0.2699	0.0550729	9.55e-07	4641	0.00514845	24.0073
Maltotriose levels	rs113410972	3	134325888	G	A	0.141264	0.0309121	4.88e-06	4641	0.00447965	20.8746
Maltotriose levels	rs9855944	3	141700065	G	A	0.0992769	0.0216311	4.44e-06	4641	0.00451815	21.0548
Maltotriose levels	rs62317587	4	58402103	A	C	-0.475907	0.103471	4.24e-06	4641	0.00453754	21.1456
Maltotriose levels	rs117257402	7	83782516	C	T	0.523098	0.106839	9.77e-07	4641	0.00513875	23.9618
Maltotriose levels	rs150215008	8	99994779	C	T	-0.229438	0.0505115	5.56e-06	4641	0.00442601	20.6235
Maltotriose levels	rs150000891	9	1931505	G	T	-0.322444	0.0705527	4.87e-06	4641	0.00448043	20.8783
Maltotriose levels	rs12340914	9	18511076	A	G	0.0942204	0.0211623	8.5e-06	4641	0.00425306	19.8142
Maltotriose levels	rs1360005	10	95311303	T	C	0.097467	0.0207116	2.53e-06	4641	0.00474907	22.1361
Maltotriose levels	rs72552153	11	123627498	G	A	-0.451935	0.0933029	1.27e-06	4641	0.00502991	23.4517
Maltotriose levels	rs3741902	12	5921136	T	C	-0.113786	0.025745	9.88e-06	4641	0.00419137	19.5256
Maltotriose levels	rs1426466	12	107378790	T	C	-0.114917	0.0260009	9.88e-06	4641	0.00419137	19.5256
Maltotriose levels	rs75183407	12	129779913	C	T	-0.330457	0.0688133	1.57e-06	4641	0.00494448	23.0514
Maltotriose levels	rs1230433	13	46195297	G	A	-0.105534	0.021612	1.04e-06	4641	0.00511161	23.8346
Maltotriose levels	rs1254839	14	61953888	A	G	-0.107757	0.0223276	1.39e-06	4641	0.00499369	23.282
Maltotriose levels	rs78910814	15	82118868	T	C	-0.253193	0.055947	6.02e-06	4641	0.00439365	20.4721
Maltotriose levels	rs112191400	17	75101706	C	T	-0.162748	0.0365529	8.49e-06	4641	0.00425329	19.8153
Maltotriose levels	rs141782806	21	22791486	T	C	-0.367335	0.0795794	3.91e-06	4641	0.00457007	21.2979
Hippurate levels	rs6443435	3	177202726	T	C	0.0729509	0.0155727	2.81e-06	8260	0.00264973	21.9396
Hippurate levels	rs114849156	4	106789058	G	A	0.19722	0.043393	5.49e-06	8260	0.00249458	20.6518
Hippurate levels	rs1505993	5	40519286	C	T	-0.24093	0.0524855	4.42e-06	8260	0.00254458	21.0668
Hippurate levels	rs76464474	5	124970733	G	T	0.398426	0.0814489	1e-06	8260	0.00288861	23.9232
Hippurate levels	rs375709482	6	114434155	C	T	-0.255607	0.0555964	4.27e-06	8260	0.00255248	21.1323
Hippurate levels	rs3779084	7	50501037	A	G	0.0853795	0.0186386	4.63e-06	8260	0.00253395	20.9786
Hippurate levels	rs10106654	8	95891757	A	C	0.0933587	0.0209933	8.7e-06	8260	0.00238852	19.7717
Hippurate levels	rs10818729	9	122609637	T	C	-0.0744274	0.0165535	6.92e-06	8260	0.00244143	20.2107
Hippurate levels	rs2886306	9	133146393	C	T	0.0716047	0.016209	9.98e-06	8260	0.00235703	19.5104
Hippurate levels	rs7073480	10	13172160	T	C	0.121973	0.0241952	4.63e-07	8260	0.00306729	25.4076
Hippurate levels	rs12782560	10	31021128	C	T	0.224836	0.049354	5.22e-06	8260	0.00250621	20.7483
Hippurate levels	rs1271526	10	120838827	C	T	0.0916728	0.0200283	4.71e-06	8260	0.00252995	20.9454
Hippurate levels	rs16909710	12	14111937	C	T	-0.19262	0.0384132	5.32e-07	8260	0.00303488	25.1383
Hippurate levels	rs56266656	13	31286351	A	G	0.222284	0.0498262	8.15e-06	8260	0.00240368	19.8974
Hippurate levels	rs138633790	13	111879060	G	A	-0.220573	0.0497508	9.27e-06	8260	0.00237406	19.6517
Hippurate levels	rs72770519	16	22787037	G	A	-0.0980699	0.0209321	2.8e-06	8260	0.00265041	21.9453
Hippurate levels	rs72782456	16	65558706	A	G	-0.132885	0.0298174	8.33e-06	8260	0.00239877	19.8567
Methionine sulfoxide levels	rs6706818	2	56347297	A	G	0.076177	0.0168437	6.11e-06	8243	0.0024752	20.4488
Methionine sulfoxide levels	rs146859626	2	185815120	T	C	-0.333664	0.0740513	6.61e-06	8243	0.00245697	20.2978
Methionine sulfoxide levels	rs3138108	2	227802190	C	T	0.0870865	0.0182194	1.75e-06	8243	0.00276405	22.8417
Methionine sulfoxide levels	rs162588	3	322415	G	A	0.0843917	0.0189141	8.13e-06	8243	0.00240932	19.9032
Methionine sulfoxide levels	rs114314137	3	113140407	A	G	-0.37398	0.0844596	9.51e-06	8243	0.00237291	19.6017
Methionine sulfoxide levels	rs4862595	4	185925809	C	T	0.0750216	0.0167234	7.26e-06	8243	0.00243545	20.1195
Methionine sulfoxide levels	rs7708674	5	61263052	C	T	-0.13605	0.0295137	4.03e-06	8243	0.00257126	21.2444
Methionine sulfoxide levels	rs66676945	5	158982497	C	T	0.0997286	0.0200715	6.74e-07	8243	0.00298604	24.6817
Methionine sulfoxide levels	rs113966925	7	130155762	C	T	0.214979	0.0483488	8.73e-06	8243	0.00239274	19.7658
Methionine sulfoxide levels	rs78631663	8	5080675	T	C	0.256598	0.0575554	8.26e-06	8243	0.00240549	19.8714
Methionine sulfoxide levels	rs12216870	8	9495449	C	T	-0.256812	0.0555271	3.75e-06	8243	0.00258827	21.3853
Methionine sulfoxide levels	rs74981086	9	26798495	G	A	-0.207867	0.044132	2.48e-06	8243	0.00268418	22.1798
Methionine sulfoxide levels	rs1020048	9	84052078	A	C	-0.102991	0.0198761	2.2e-07	8243	0.00324667	26.843
Methionine sulfoxide levels	rs76954145	10	101716593	C	T	-0.192677	0.0380845	4.21e-07	8243	0.00309551	25.5893
Methionine sulfoxide levels	rs142260529	11	21700521	C	T	0.289855	0.0644979	6.99e-06	8243	0.00244412	20.1913
Methionine sulfoxide levels	rs78762284	12	110706960	G	A	0.1179	0.0220764	9.27e-08	8243	0.00344815	28.5145
Methionine sulfoxide levels	rs12323117	13	20995088	T	C	-0.107817	0.0242782	8.96e-06	8243	0.00238681	19.7168
Methionine sulfoxide levels	rs7990044	13	88053943	A	G	0.0695317	0.0154663	6.93e-06	8243	0.00244593	20.2063
Methionine sulfoxide levels	rs112256623	17	46907811	G	A	-0.222873	0.0498876	7.91e-06	8243	0.00241543	19.9537
Methionine sulfoxide levels	rs390784	19	43984037	G	T	0.076227	0.0154744	8.39e-07	8243	0.00293514	24.2597
Methionine sulfoxide levels	rs146902454	20	51754403	T	C	-0.222442	0.0421167	1.28e-07	8243	0.00337266	27.8881
Methionine sulfoxide levels	rs57419073	22	48520065	G	A	-0.125118	0.0275801	5.72e-06	8243	0.00249046	20.5751
Xanthurenate levels	rs4654393	1	29207925	G	A	-0.0716015	0.0157954	5.81e-06	7965	0.00257323	20.5435
Xanthurenate levels	rs1339135	1	164891445	A	G	-0.102275	0.0221736	3.98e-06	7965	0.00266393	21.2695
Xanthurenate levels	rs4952404	2	40333490	C	T	0.0900816	0.0193387	3.19e-06	7965	0.00271675	21.6924
Xanthurenate levels	rs55953511	2	88277900	G	A	0.260906	0.0506967	2.66e-07	7965	0.00331422	26.4789
Xanthurenate levels	rs354710	2	143129515	C	T	0.0973775	0.0160404	1.27e-09	7965	0.00460571	36.8449
Xanthurenate levels	rs4148325	2	233764663	C	T	0.160369	0.0164451	1.81e-22	7965	0.0117985	95.0733
Xanthurenate levels	rs142739097	3	82428809	A	G	-0.281069	0.0600788	2.89e-06	7965	0.00274035	21.8814
Xanthurenate levels	rs74323113	4	110473158	G	T	0.240073	0.0515337	3.18e-06	7965	0.00271729	21.6968
Xanthurenate levels	rs80253618	4	169940405	G	A	0.145764	0.0245961	3.1e-09	7965	0.00439007	35.1123
Xanthurenate levels	rs62344716	4	170071702	G	A	-0.150456	0.0311209	1.33e-06	7965	0.00292588	23.3671
Xanthurenate levels	rs189750460	5	45640754	T	C	0.201137	0.044222	5.41e-06	7965	0.00259057	20.6823
Xanthurenate levels	rs115107012	5	108435076	G	A	0.355674	0.0792725	7.23e-06	7965	0.00252103	20.1257
Xanthurenate levels	rs2762353	6	25794203	A	G	0.108263	0.0156013	3.94e-12	7965	0.00600945	48.1426
Xanthurenate levels	rs117446717	6	86716358	A	G	0.337234	0.0755884	8.14e-06	7965	0.00249277	19.8996
Xanthurenate levels	rs610480	6	139895926	A	G	0.0847289	0.0185433	4.89e-06	7965	0.00261437	20.8728
Xanthurenate levels	rs148768795	6	150393911	G	A	-0.343757	0.0773679	8.87e-06	7965	0.00247241	19.7366
Xanthurenate levels	rs41294573	10	5983272	C	T	0.148756	0.0320487	3.46e-06	7965	0.00269755	21.5387
Xanthurenate levels	rs76961499	10	123940473	C	T	-0.174429	0.0379757	4.37e-06	7965	0.00264175	21.092
Xanthurenate levels	rs10901595	10	126332367	C	T	-0.0850013	0.0190317	7.96e-06	7965	0.00249818	19.9428
Xanthurenate levels	rs75152214	11	64543641	G	A	-0.1598	0.0360557	9.33e-06	7965	0.00246008	19.638
Xanthurenate levels	rs117776343	14	91044447	A	C	-0.254301	0.0519299	9.73e-07	7965	0.00300172	23.9746
Xanthurenate levels	rs10518870	15	56725690	A	G	0.0728152	0.0159215	4.8e-06	7965	0.0026191	20.9106
Xanthurenate levels	rs150456440	16	1787443	G	A	-0.207866	0.0469472	9.53e-06	7965	0.00245524	19.5992
Xanthurenate levels	rs8058114	16	12603772	G	A	0.0980895	0.0207577	2.3e-06	7965	0.00279566	22.3243
Xanthurenate levels	rs13038820	20	38613187	G	A	-0.108314	0.0216513	5.66e-07	7965	0.00313223	25.0203
N-alpha-acetylornithine levels	rs182387902	1	7573804	C	T	-0.469348	0.0920617	3.43e-07	5606	0.00461498	25.9823
N-alpha-acetylornithine levels	rs10168931	2	73650092	G	A	0.203073	0.02127	1.33e-21	5606	0.0159997	91.1201
N-alpha-acetylornithine levels	rs758072	2	241144457	G	T	0.171213	0.0359573	1.92e-06	5606	0.00402804	22.6644
N-alpha-acetylornithine levels	rs6846979	4	47755798	A	G	0.101172	0.0223797	6.16e-06	5606	0.00363227	20.4295
N-alpha-acetylornithine levels	rs13184558	5	26807776	T	C	0.215007	0.0481609	8.03e-06	5606	0.0035426	19.9233
N-alpha-acetylornithine levels	rs149122905	5	102029922	A	G	0.414825	0.0905551	4.63e-06	5606	0.00372931	20.9773
N-alpha-acetylornithine levels	rs17360657	6	36548250	T	C	0.238255	0.0504986	2.38e-06	5606	0.00395504	22.2521
N-alpha-acetylornithine levels	rs117299913	6	124610707	T	C	0.27471	0.0585098	2.66e-06	5606	0.00391682	22.0362
N-alpha-acetylornithine levels	rs4960616	7	154799440	T	C	-0.187249	0.037458	5.77e-07	5606	0.00443777	24.9801
N-alpha-acetylornithine levels	rs145450037	8	6864294	A	C	-0.417245	0.0891187	2.84e-06	5606	0.0038949	21.9124
N-alpha-acetylornithine levels	rs117790062	8	113354078	C	T	0.207108	0.0466507	9.01e-06	5606	0.00350348	19.7026
N-alpha-acetylornithine levels	rs77300395	10	19535694	C	T	0.268952	0.0583612	4.06e-06	5606	0.00377403	21.2298
N-alpha-acetylornithine levels	rs80205778	11	61173072	G	A	0.467453	0.0945412	7.64e-07	5606	0.00434201	24.4387
N-alpha-acetylornithine levels	rs76075534	14	26212334	C	T	-0.205346	0.0457631	7.22e-06	5606	0.00357875	20.1274
N-alpha-acetylornithine levels	rs62053878	17	13932613	C	T	-0.307882	0.0672143	4.64e-06	5606	0.0037288	20.9744
N-alpha-acetylornithine levels	rs8084246	18	11772231	G	A	0.101796	0.02024	4.92e-07	5606	0.00449192	25.2863
N-alpha-acetylornithine levels	rs6507370	18	40588675	T	C	0.0923915	0.0189886	1.14e-06	5606	0.00420528	23.6659
3-methylhistidine levels	rs114734560	1	33744394	C	T	-0.35764	0.076823	3.23e-06	8289	0.00260779	21.6673
3-methylhistidine levels	rs7516441	1	59674575	G	A	0.109101	0.0246539	9.63e-06	8289	0.002357	19.5786
3-methylhistidine levels	rs12138831	1	78644960	G	T	-0.223214	0.0486608	4.49e-06	8289	0.0025321	21.0368
3-methylhistidine levels	rs2797978	1	101465337	T	C	0.120013	0.0263768	5.37e-06	8289	0.00249131	20.697
3-methylhistidine levels	rs752834	2	111041081	G	A	0.0925549	0.0194528	1.96e-06	8289	0.00272363	22.6324
3-methylhistidine levels	rs185076690	2	142733050	C	T	0.211694	0.0478147	9.54e-06	8289	0.00235921	19.597
3-methylhistidine levels	rs73035811	3	15056914	G	A	0.121144	0.0268809	6.58e-06	8289	0.00244428	20.3054
3-methylhistidine levels	rs146846950	3	113457137	G	A	-0.535769	0.120898	9.35e-06	8289	0.00236367	19.6342
3-methylhistidine levels	rs10014780	4	66474932	A	G	-0.0956574	0.0209224	4.83e-06	8289	0.00251546	20.8982
3-methylhistidine levels	rs1857803	5	102634283	T	C	-0.0823134	0.017447	2.38e-06	8289	0.00267814	22.2533
3-methylhistidine levels	rs2518573	6	53134058	T	G	0.0801615	0.017558	4.98e-06	8289	0.00250835	20.839
3-methylhistidine levels	rs7746774	6	139030342	A	G	-0.10469	0.021704	1.41e-06	8289	0.00279905	23.2609
3-methylhistidine levels	rs117090299	7	86214632	T	C	-0.295449	0.0654447	6.35e-06	8289	0.00245272	20.3756
3-methylhistidine levels	rs13234372	7	110247043	G	A	-0.0821865	0.0166991	8.58e-07	8289	0.0029137	24.2164
3-methylhistidine levels	rs17670800	8	69901423	G	A	0.0880673	0.0190393	3.74e-06	8289	0.00257458	21.3906
3-methylhistidine levels	rs10966648	9	2512056	C	T	-0.0937684	0.0178574	1.51e-07	8289	0.00331537	27.5659
3-methylhistidine levels	rs75782963	9	77448309	G	A	0.209933	0.0472735	8.96e-06	8289	0.00237351	19.7161
3-methylhistidine levels	rs12553086	9	131750885	T	G	0.14967	0.0307172	1.1e-06	8289	0.00285602	23.7357
3-methylhistidine levels	rs72997812	11	112790715	G	A	0.0913382	0.0202172	6.25e-06	8289	0.00245636	20.406
3-methylhistidine levels	rs4142196	13	76692299	C	A	-0.0772398	0.0173893	8.92e-06	8289	0.00237456	19.7248
3-methylhistidine levels	rs9910668	17	80083264	A	C	0.0739981	0.0163504	6.02e-06	8289	0.00246496	20.4776
3-methylhistidine levels	rs11872731	18	4592009	G	A	0.135492	0.0304621	8.67e-06	8289	0.00238106	19.7789
3-methylhistidine levels	rs149807477	19	32596526	C	T	-0.26129	0.0590671	9.71e-06	8289	0.0023552	19.5636
3-methylhistidine levels	rs117771460	19	39659519	G	A	0.264482	0.0597176	9.47e-06	8289	0.0023608	19.6102
3-methylhistidine levels	rs138750865	19	40182613	C	T	0.229043	0.0483745	2.19e-06	8289	0.00269728	22.4128
Glycerophosphorylcholine (GPC) levels	rs28631199	1	954724	G	A	0.0807118	0.0179643	7.03e-06	8212	0.0024521	20.1812
Glycerophosphorylcholine (GPC) levels	rs77692382	1	39941043	C	T	0.124343	0.0177226	2.28e-12	8212	0.00595859	49.2132
Glycerophosphorylcholine (GPC) levels	rs74814187	1	177105662	C	T	0.158928	0.0336247	2.28e-06	8212	0.00271303	22.3346
Glycerophosphorylcholine (GPC) levels	rs3738976	2	44931099	C	T	-0.0972846	0.0213799	5.36e-06	8212	0.00251498	20.7
Glycerophosphorylcholine (GPC) levels	rs112779076	2	166358699	T	C	0.15285	0.0344046	8.88e-06	8212	0.00239776	19.733
Glycerophosphorylcholine (GPC) levels	rs143156137	3	182722675	C	T	0.270431	0.059272	5.05e-06	8212	0.00252851	20.8117
Glycerophosphorylcholine (GPC) levels	rs74420163	4	19053740	C	T	0.18549	0.0409257	5.83e-06	8212	0.00249525	20.5373
Glycerophosphorylcholine (GPC) levels	rs112211203	5	56528571	G	T	0.234246	0.0515822	5.59e-06	8212	0.00250499	20.6176
Glycerophosphorylcholine (GPC) levels	rs4715365	6	52926962	C	T	0.16235	0.0350163	3.54e-06	8212	0.00261084	21.4911
Glycerophosphorylcholine (GPC) levels	rs11773889	7	36298980	C	T	-0.0874834	0.0185441	2.39e-06	8212	0.00270281	22.2502
Glycerophosphorylcholine (GPC) levels	rs117605274	7	74687404	A	G	0.325951	0.0691481	2.43e-06	8212	0.00269849	22.2146
Glycerophosphorylcholine (GPC) levels	rs11783515	8	58407830	A	G	-0.0742076	0.0165155	7.02e-06	8212	0.00245244	20.184
Glycerophosphorylcholine (GPC) levels	rs6981994	8	134660962	T	C	0.271135	0.0585165	3.6e-06	8212	0.00260754	21.4639
Glycerophosphorylcholine (GPC) levels	rs10816075	9	9247320	C	T	0.0973711	0.0205632	2.19e-06	8212	0.00272299	22.4168
Glycerophosphorylcholine (GPC) levels	rs2015026	10	95999826	T	C	-0.0725261	0.0160143	5.93e-06	8212	0.00249138	20.5053
Glycerophosphorylcholine (GPC) levels	rs12800817	11	94286856	G	A	0.192118	0.0392089	9.59e-07	8212	0.00291508	24.0028
Glycerophosphorylcholine (GPC) levels	rs4980965	12	724252	T	C	0.0708155	0.0158191	7.58e-06	8212	0.00243436	20.0349
Glycerophosphorylcholine (GPC) levels	rs149395329	12	44518480	T	C	0.186141	0.0419148	8.96e-06	8212	0.00239584	19.7171
Glycerophosphorylcholine (GPC) levels	rs116900994	12	78358881	C	T	0.163415	0.036324	6.83e-06	8212	0.00245855	20.2344
Glycerophosphorylcholine (GPC) levels	rs9510701	13	23324554	C	T	0.173788	0.0386321	6.84e-06	8212	0.00245824	20.2319
Glycerophosphorylcholine (GPC) levels	rs75275697	14	39774970	G	A	0.269422	0.060459	8.34e-06	8212	0.00241238	19.8536
Glycerophosphorylcholine (GPC) levels	rs141866706	14	73791661	T	C	-0.348062	0.0740522	2.6e-06	8212	0.00268301	22.0867
Glycerophosphorylcholine (GPC) levels	rs557700	15	47790829	T	C	0.0756793	0.016833	6.93e-06	8212	0.00245536	20.2081
Glycerophosphorylcholine (GPC) levels	rs117568432	15	65891098	G	T	0.114159	0.0257192	9.05e-06	8212	0.0023934	19.697
Glycerophosphorylcholine (GPC) levels	rs72803677	16	53774515	G	T	-0.301878	0.0649424	3.35e-06	8212	0.00262432	21.6023
Glycerophosphorylcholine (GPC) levels	rs16973477	16	71853478	A	G	0.0952092	0.0213323	8.08e-06	8212	0.00241981	19.9148
Glycerophosphorylcholine (GPC) levels	rs8064391	17	81411346	A	G	-0.291489	0.0626721	3.3e-06	8212	0.00262727	21.6267
Phenylacetate levels	rs7526830	1	168675145	T	C	0.11933	0.0256291	3.22e-06	7059	0.00306166	21.6725
Phenylacetate levels	rs76318294	1	230418611	T	G	-0.131138	0.029682	9.96e-06	7059	0.00275758	19.5141
Phenylacetate levels	rs72825080	2	101434829	T	C	-0.15323	0.0342299	7.59e-06	7059	0.00283075	20.0333
Phenylacetate levels	rs76447789	3	25420254	A	G	-0.443571	0.0992982	7.93e-06	7059	0.00281887	19.949
Phenylacetate levels	rs2632709	4	42371565	A	C	0.104046	0.0228286	5.17e-06	7059	0.00293409	20.7668
Phenylacetate levels	rs189587	4	77578931	G	A	0.0806004	0.0164433	9.5e-07	7059	0.00339217	24.02
Phenylacetate levels	rs145721291	4	149241086	C	T	0.453464	0.100866	6.93e-06	7059	0.00285503	20.2057
Phenylacetate levels	rs180982609	6	90966386	T	C	-0.500304	0.112894	9.35e-06	7059	0.00277445	19.6337
Phenylacetate levels	rs73057725	7	5394476	G	A	0.222167	0.0444899	5.92e-07	7059	0.00352015	24.9295
Phenylacetate levels	rs76151544	7	15762235	A	G	-0.249151	0.0549946	5.89e-06	7059	0.00289922	20.5193
Phenylacetate levels	rs148515684	11	32806391	G	A	0.329495	0.0697969	2.35e-06	7059	0.00314712	22.2793
Phenylacetate levels	rs3809205	12	22044817	T	C	0.182025	0.0399238	5.13e-06	7059	0.00293615	20.7814
Phenylacetate levels	rs150248294	12	56853738	G	A	-0.377677	0.080216	2.5e-06	7059	0.0031305	22.1613
Phenylacetate levels	rs112192402	12	68449464	G	A	0.227703	0.0474027	1.56e-06	7059	0.00325815	23.0679
Phenylacetate levels	rs78580580	12	104450374	A	C	-0.294915	0.0614523	1.59e-06	7059	0.00325207	23.0247
Phenylacetate levels	rs8001043	13	34753839	T	C	-0.0811984	0.0177149	4.57e-06	7059	0.00296745	21.0036
Phenylacetate levels	rs76379382	15	64997213	C	T	-0.160195	0.0358753	7.99e-06	7059	0.00281669	19.9335
Phenylacetate levels	rs7196912	16	20589290	C	T	0.225688	0.0462149	1.04e-06	7059	0.00336701	23.8413
Phenylacetate levels	rs188124348	16	80540228	T	C	0.358611	0.0731176	9.36e-07	7059	0.00339612	24.0481
Phenylacetate levels	rs16943430	18	27277604	G	A	-0.199229	0.0444659	7.45e-06	7059	0.00283579	20.0691
Phenylacetate levels	rs6566598	18	72270169	T	C	-0.206029	0.0456208	6.3e-06	7059	0.00288094	20.3896
Phenylacetate levels	rs117291585	20	60269481	C	T	0.241913	0.052514	4.09e-06	7059	0.00299724	21.2151
Phenylacetate levels	rs1057157	22	42383012	T	C	0.0763559	0.0171254	8.25e-06	7059	0.00280827	19.8738
3-methyl-2-oxovalerate levels	rs6754181	2	29743514	T	C	0.0910083	0.0204779	8.82e-06	8257	0.00238633	19.7463
3-methyl-2-oxovalerate levels	rs7660693	4	88307231	T	C	0.0791272	0.0148481	9.87e-08	8257	0.00342765	28.3926
3-methyl-2-oxovalerate levels	rs77291466	5	60325998	T	C	-0.12259	0.0272328	6.75e-06	8257	0.00244815	20.2591
3-methyl-2-oxovalerate levels	rs12716450	5	93478693	C	T	0.295968	0.065473	6.17e-06	8257	0.0024687	20.4296
3-methyl-2-oxovalerate levels	rs34372879	6	41524417	T	C	-0.0947061	0.0213272	8.97e-06	8257	0.00238248	19.7144
3-methyl-2-oxovalerate levels	rs56107485	6	156517427	A	C	-0.154962	0.0310005	5.77e-07	8257	0.00301702	24.9809
3-methyl-2-oxovalerate levels	rs62524533	8	134040089	G	A	-0.110404	0.0244676	6.41e-06	8257	0.00245977	20.3555
3-methyl-2-oxovalerate levels	rs183718435	9	14739182	C	A	-0.411296	0.091854	7.54e-06	8257	0.00242235	20.0451
3-methyl-2-oxovalerate levels	rs58729469	11	36050283	C	T	0.101193	0.0201862	5.36e-07	8257	0.00303424	25.1239
3-methyl-2-oxovalerate levels	rs145992024	12	24284993	C	T	-0.347476	0.0734813	2.26e-06	8257	0.00270084	22.3558
3-methyl-2-oxovalerate levels	rs142461926	14	25575454	A	G	-0.220081	0.0468793	2.67e-06	8257	0.00266209	22.0342
3-methyl-2-oxovalerate levels	rs116943713	14	28618182	A	G	0.209966	0.0460722	5.18e-06	8257	0.00250904	20.7642
3-methyl-2-oxovalerate levels	rs77876488	18	10810833	C	T	-0.177185	0.0350913	4.44e-07	8257	0.00307818	25.4888
3-methyl-2-oxovalerate levels	rs58693102	21	40394897	G	A	-0.187799	0.0414491	5.88e-06	8257	0.00248002	20.5235
Tartarate levels	rs116626434	1	83175694	G	A	-0.149526	0.0320676	3.12e-06	7099	0.00305334	21.7359
Tartarate levels	rs79983252	1	175616377	C	A	0.236427	0.0486249	1.16e-06	7099	0.00331922	23.6349
Tartarate levels	rs138430505	2	25955752	T	C	0.285026	0.0624394	5e-06	7099	0.00292672	20.8319
Tartarate levels	rs17026163	2	101829183	C	T	-0.223964	0.0470413	1.93e-06	7099	0.00318285	22.6608
Tartarate levels	rs75583177	2	139887135	A	G	-0.145169	0.032432	7.6e-06	7099	0.00281436	20.0299
Tartarate levels	rs76501568	2	199095080	C	T	-0.267429	0.0587195	5.25e-06	7099	0.00291332	20.7362
Tartarate levels	rs13089230	3	177836416	G	A	0.0825424	0.0175787	2.66e-06	7099	0.00309626	22.0424
Tartarate levels	rs10004542	4	4718728	A	G	0.0814848	0.0176888	4.09e-06	7099	0.00298032	21.2146
Tartarate levels	rs298392	5	74552072	C	T	0.087711	0.0186612	2.6e-06	7099	0.00310229	22.0855
Tartarate levels	rs115272033	6	31883030	T	C	-0.170179	0.0381431	8.14e-06	7099	0.00279619	19.9002
Tartarate levels	rs628038	6	73615534	T	C	-0.0783007	0.0170337	4.29e-06	7099	0.00296774	21.1247
Tartarate levels	rs10945808	6	162299162	C	T	-0.130904	0.0285309	4.47e-06	7099	0.00295659	21.0452
Tartarate levels	rs10247649	7	95586935	A	G	-0.0826258	0.0178465	3.66e-06	7099	0.00301036	21.429
Tartarate levels	rs117483011	8	3339388	G	A	-0.157832	0.0354548	8.52e-06	7099	0.00278376	19.8115
Tartarate levels	rs142959592	11	77121326	C	T	-0.373738	0.0817952	4.9e-06	7099	0.00293229	20.8716
Tartarate levels	rs77798428	15	58376202	G	A	-0.318661	0.0614021	2.11e-07	7099	0.00377963	26.9258
Tartarate levels	rs9948951	18	8592790	G	A	-0.0971868	0.0214343	5.78e-06	7099	0.00288764	20.5529
Tartarate levels	rs141660852	18	62365105	C	T	0.228649	0.0493121	3.54e-06	7099	0.0030194	21.4936
Tartarate levels	rs146593632	21	22839328	C	T	0.370018	0.0815327	5.67e-06	7099	0.00289286	20.5902
Tartarate levels	rs540278823	21	27170812	T	C	-0.210344	0.047106	7.99e-06	7099	0.00280087	19.9336
Suberate (C8-DC) levels	rs145406199	1	107260564	G	A	0.37263	0.0837642	8.64e-06	6902	0.00285904	19.7839
Suberate (C8-DC) levels	rs189725310	2	208748506	C	T	-0.167962	0.0363969	3.94e-06	6902	0.00307596	21.2896
Suberate (C8-DC) levels	rs7616744	3	24740196	G	A	-0.0876962	0.0198179	9.64e-06	6902	0.00282905	19.5758
Suberate (C8-DC) levels	rs11705994	3	73318930	C	T	0.218723	0.0493421	9.3e-06	6902	0.00283886	19.6439
Suberate (C8-DC) levels	rs4689177	4	4592747	C	T	0.108829	0.023723	4.49e-06	6902	0.00303986	21.039
Suberate (C8-DC) levels	rs34357043	4	31925736	T	G	0.266628	0.0551228	1.32e-06	6902	0.00337835	23.3896
Suberate (C8-DC) levels	rs4695288	4	47852756	C	T	0.200323	0.0453191	9.86e-06	6902	0.00282291	19.5332
Suberate (C8-DC) levels	rs78440527	4	101864890	A	G	0.199278	0.0447114	8.31e-06	6902	0.00286985	19.859
Suberate (C8-DC) levels	rs10008401	4	116858781	T	C	0.0800086	0.0170477	2.69e-06	6902	0.00318114	22.0199
Suberate (C8-DC) levels	rs9313297	5	165978223	A	G	0.0991772	0.0219344	6.14e-06	6902	0.00295334	20.4384
Suberate (C8-DC) levels	rs9406110	6	8236962	G	A	-0.0894199	0.0200898	8.55e-06	6902	0.00286218	19.8057
Suberate (C8-DC) levels	rs539316238	6	18011466	C	T	-0.273918	0.059083	3.55e-06	6902	0.00310449	21.4877
Suberate (C8-DC) levels	rs6914551	6	106686831	T	C	-0.366135	0.0791195	3.7e-06	6902	0.00309311	21.4087
Suberate (C8-DC) levels	rs141183746	6	163922203	A	C	0.161019	0.0364413	9.93e-06	6902	0.00282075	19.5182
Suberate (C8-DC) levels	rs17738405	7	3235891	T	C	-0.193637	0.0395206	9.6e-07	6902	0.00346614	23.9996
Suberate (C8-DC) levels	rs146529314	7	106007929	T	G	0.336938	0.0697181	1.35e-06	6902	0.00337261	23.3498
Suberate (C8-DC) levels	rs140580838	8	108977705	G	A	0.308493	0.0695392	9.15e-06	6902	0.00284328	19.6746
Suberate (C8-DC) levels	rs35904890	11	8649229	C	T	-0.227287	0.0499103	5.27e-06	6902	0.00299565	20.7321
Suberate (C8-DC) levels	rs11158833	14	70111694	A	G	-0.0922378	0.0196709	2.74e-06	6902	0.00317551	21.9808
Suberate (C8-DC) levels	rs72777931	16	23857673	G	A	0.336072	0.0690214	1.12e-06	6902	0.0034232	23.7013
Suberate (C8-DC) levels	rs1551619	17	75889724	C	T	-0.0957862	0.0197795	1.28e-06	6902	0.00338631	23.445
Suberate (C8-DC) levels	rs117499033	18	44998209	A	G	0.30721	0.0691456	8.87e-06	6902	0.00285185	19.734
Suberate (C8-DC) levels	rs191920017	22	22277644	G	A	-0.399312	0.0879247	5.58e-06	6902	0.00297942	20.6194
5-hydroxylysine levels	rs139663065	1	14402942	C	T	0.281865	0.0631701	8.12e-06	8128	0.0024435	19.9045
5-hydroxylysine levels	rs55700529	1	17851418	G	A	0.292762	0.0593343	8.05e-07	8128	0.00298631	24.3395
5-hydroxylysine levels	rs76751577	1	234308092	G	A	0.322064	0.0713328	6.33e-06	8128	0.00250169	20.3798
5-hydroxylysine levels	rs78818599	2	179875859	T	G	-0.215533	0.0487937	1e-05	8128	0.00239483	19.5071
5-hydroxylysine levels	rs9341222	2	216664687	T	C	0.230094	0.0513898	7.56e-06	8128	0.00246039	20.0424
5-hydroxylysine levels	rs144429282	3	30096963	C	T	0.387083	0.0705729	4.14e-08	8128	0.0036876	30.0764
5-hydroxylysine levels	rs12499749	4	30325758	G	A	0.176873	0.0364889	1.25e-06	8128	0.00288247	23.4906
5-hydroxylysine levels	rs75233276	4	72366734	C	T	0.347685	0.0782868	8.95e-06	8128	0.0024208	19.7191
5-hydroxylysine levels	rs1040519	6	9542333	A	G	-0.0818991	0.0168315	1.14e-06	8128	0.00290446	23.6704
5-hydroxylysine levels	rs1330804	6	113238996	G	A	-0.0735292	0.0164301	7.63e-06	8128	0.00245803	20.0231
5-hydroxylysine levels	rs73248769	8	32271206	T	C	0.397814	0.0842519	2.34e-06	8128	0.00273544	22.2892
5-hydroxylysine levels	rs73429419	8	138372606	C	T	-0.0978899	0.0214524	5.04e-06	8128	0.00255522	20.817
5-hydroxylysine levels	rs117462872	8	141957630	A	G	0.286413	0.0645828	9.21e-06	8128	0.0024139	19.6628
5-hydroxylysine levels	rs140233308	9	81810718	G	T	0.320974	0.0719087	8.06e-06	8128	0.00244529	19.9191
5-hydroxylysine levels	rs999856	10	14019697	G	A	-0.215444	0.0485076	8.94e-06	8128	0.0024211	19.7216
5-hydroxylysine levels	rs10877499	12	61025502	T	C	0.085716	0.0188366	5.35e-06	8128	0.00254115	20.702
5-hydroxylysine levels	rs17533872	13	41641427	C	T	0.0752854	0.0158196	1.95e-06	8128	0.00277868	22.6425
5-hydroxylysine levels	rs1502069	13	86458070	C	T	-0.0811985	0.0181157	7.39e-06	8128	0.00246564	20.0853
5-hydroxylysine levels	rs9559451	13	108973515	T	C	-0.0752947	0.0165065	5.08e-06	8128	0.00255344	20.8023
5-hydroxylysine levels	rs6495304	15	78508074	G	A	0.266767	0.0475445	2.01e-08	8128	0.00385835	31.4743
5-hydroxylysine levels	rs3885951	15	78533575	A	G	0.578606	0.0249628	7.47e-119	8128	0.0620009	537.121
5-hydroxylysine levels	rs74582811	15	78966596	A	G	0.227003	0.0458676	7.46e-07	8128	0.00300442	24.4875
5-hydroxylysine levels	rs12901358	15	98630252	T	C	0.070543	0.0157671	7.67e-06	8128	0.0024567	20.0123
5-hydroxylysine levels	rs115469488	22	22766918	G	A	-0.663355	0.14407	4.14e-06	8128	0.00260154	21.1952
3-phenylpropionate hydrocinnamate levels	rs191187061	1	156527256	C	T	-0.304207	0.0586874	2.18e-07	7925	0.00337893	26.862
3-phenylpropionate hydrocinnamate levels	rs112307471	1	204454067	G	A	-0.238964	0.0506661	2.4e-06	7925	0.00279907	22.2393
3-phenylpropionate hydrocinnamate levels	rs75223710	1	246124049	C	T	-0.219819	0.0494675	8.84e-06	7925	0.00248548	19.7415
3-phenylpropionate hydrocinnamate levels	rs145409686	2	28328582	T	C	-0.550427	0.120275	4.73e-06	7925	0.00263574	20.9382
3-phenylpropionate hydrocinnamate levels	rs17767728	2	133697804	T	C	0.0909404	0.0194777	3.03e-06	7925	0.00274313	21.7936
3-phenylpropionate hydrocinnamate levels	rs74432647	2	224858109	C	T	0.150663	0.0304065	7.23e-07	7925	0.00308843	24.5454
3-phenylpropionate hydrocinnamate levels	rs78674307	3	43525745	T	G	-0.150826	0.0340435	9.41e-06	7925	0.00247065	19.6234
3-phenylpropionate hydrocinnamate levels	rs77831208	3	110665898	C	T	0.249552	0.0549664	5.62e-06	7925	0.00259418	20.6071
3-phenylpropionate hydrocinnamate levels	rs187719086	4	46001728	C	T	-0.29344	0.0662578	9.48e-06	7925	0.00246883	19.609
3-phenylpropionate hydrocinnamate levels	rs146175767	4	86073341	C	T	-0.121342	0.0264241	4.39e-06	7925	0.0026538	21.082
3-phenylpropionate hydrocinnamate levels	rs116511059	5	27584519	C	T	0.400938	0.0799895	5.38e-07	7925	0.0031602	25.1176
3-phenylpropionate hydrocinnamate levels	rs73478203	6	79617290	A	G	0.0825426	0.0184542	7.72e-06	7925	0.00251809	20.0012
3-phenylpropionate hydrocinnamate levels	rs147941428	7	5766027	A	G	-0.340237	0.0690333	8.28e-07	7925	0.00305575	24.2849
3-phenylpropionate hydrocinnamate levels	rs13283163	9	3389660	G	A	0.170526	0.0347529	9.26e-07	7925	0.00302888	24.0707
3-phenylpropionate hydrocinnamate levels	rs141685561	11	23891620	C	T	-0.143423	0.0298661	1.57e-06	7925	0.00290148	23.0553
3-phenylpropionate hydrocinnamate levels	rs2186671	11	109407701	A	G	-0.0760014	0.016068	2.25e-06	7925	0.00281511	22.3671
3-phenylpropionate hydrocinnamate levels	rs79970883	13	84382959	C	T	-0.195098	0.03888	5.22e-07	7925	0.00316721	25.1735
3-phenylpropionate hydrocinnamate levels	rs112423294	14	48833025	G	A	-0.402137	0.0883872	5.37e-06	7925	0.00260518	20.6947
3-phenylpropionate hydrocinnamate levels	rs12929353	16	1189810	G	A	-0.396283	0.0827237	1.66e-06	7925	0.00288733	22.9425
3-phenylpropionate hydrocinnamate levels	rs148153141	16	20426589	A	G	-0.27871	0.0551887	4.42e-07	7925	0.00320782	25.4974
3-phenylpropionate hydrocinnamate levels	rs34927101	16	20433373	C	T	0.294909	0.0587005	5.06e-07	7925	0.00317477	25.2338
3-phenylpropionate hydrocinnamate levels	rs62058082	17	12879352	C	T	-0.105084	0.0220071	1.8e-06	7925	0.0028688	22.7949
3-phenylpropionate hydrocinnamate levels	rs112264683	18	1098668	T	C	0.368503	0.0824753	7.89e-06	7925	0.00251271	19.9583
3-phenylpropionate hydrocinnamate levels	rs10073658	18	51743877	A	G	0.104011	0.0231405	6.97e-06	7925	0.00254278	20.1978
3-phenylpropionate hydrocinnamate levels	rs143985394	19	14838555	A	G	-0.240823	0.0541185	8.59e-06	7925	0.00249242	19.7968
3-phenylpropionate hydrocinnamate levels	rs4812445	20	40610096	A	G	-0.0994662	0.0192108	2.25e-07	7925	0.00337128	26.801
Kynurenine levels	rs9988529	1	63194695	T	C	-0.180183	0.036929	1.07e-06	8244	0.0028794	23.8006
Kynurenine levels	rs79435381	1	75842746	G	A	-0.166018	0.0368091	6.48e-06	8244	0.00246145	20.3374
Kynurenine levels	rs61825638	1	241550102	C	T	0.130031	0.0171027	2.89e-14	8244	0.00696293	57.7908
Kynurenine levels	rs55709807	2	137960969	G	A	0.178987	0.0395664	6.08e-06	8244	0.00247614	20.459
Kynurenine levels	rs9821445	3	184219831	T	C	0.0994985	0.0206581	1.46e-06	8244	0.00280604	23.1925
Kynurenine levels	rs116794445	5	13501913	G	A	-0.322608	0.0709539	5.45e-06	8244	0.00250134	20.6677
Kynurenine levels	rs10516101	5	173639728	C	T	-0.123617	0.0269608	4.54e-06	8244	0.00254359	21.0177
Kynurenine levels	rs17240098	6	52270924	G	T	0.148969	0.0327399	5.36e-06	8244	0.00250501	20.6982
Kynurenine levels	rs10216901	8	39947074	C	T	-0.092585	0.0153069	1.46e-09	8244	0.0044182	36.5764
Kynurenine levels	rs55879891	8	127356687	C	A	0.101148	0.0215999	2.83e-06	8244	0.00265289	21.9233
Kynurenine levels	rs72761290	9	130403493	C	A	0.135722	0.0286233	2.12e-06	8244	0.00271982	22.4779
Kynurenine levels	rs6481144	10	55140633	A	C	-0.21192	0.0450635	2.57e-06	8244	0.00267542	22.11
Kynurenine levels	rs10883982	10	104214575	A	C	-0.0787528	0.0174501	6.39e-06	8244	0.00246449	20.3625
Kynurenine levels	rs3184504	12	111446804	T	C	-0.108142	0.0148104	2.84e-13	8244	0.00642566	53.3028
Kynurenine levels	rs9933330	16	20355488	C	T	-0.103406	0.0193124	8.58e-08	8244	0.00346556	28.6625
Kynurenine levels	rs72789484	16	75786534	G	A	-0.144555	0.0325854	9.16e-06	8244	0.00238148	19.675
Kynurenine levels	rs6540080	16	87784963	G	A	-0.107927	0.0164258	5.01e-11	8244	0.00520956	43.162
Kynurenine levels	rs4843270	16	87844466	C	A	0.205627	0.0165261	1.53e-35	8244	0.0184332	154.78
Kynurenine levels	rs34519073	22	49143607	G	A	0.071803	0.0160729	7.92e-06	8244	0.00241495	19.9522
N-acetylglutamate levels	rs12070599	1	166530566	G	A	-0.0833283	0.0173446	1.55e-06	7802	0.00294963	23.0752
N-acetylglutamate levels	rs79132971	2	3293263	C	A	0.132736	0.0296366	7.51e-06	7802	0.00256448	20.0544
N-acetylglutamate levels	rs10168931	2	73650092	G	A	0.123014	0.0183105	1.84e-11	7802	0.00575172	45.1229
N-acetylglutamate levels	rs148804382	3	52078217	C	A	0.395956	0.0769657	2.68e-07	7802	0.00338083	26.4599
N-acetylglutamate levels	rs76105072	4	157967616	T	C	0.178385	0.0390113	4.82e-06	7802	0.00267281	20.9038
N-acetylglutamate levels	rs186654219	5	64819753	G	A	0.36491	0.0767441	1.99e-06	7802	0.00288947	22.6032
N-acetylglutamate levels	rs187543759	6	77383611	T	C	-0.329606	0.0734255	7.16e-06	7802	0.00257614	20.1458
N-acetylglutamate levels	rs10872573	6	100362746	T	C	-0.0805091	0.0174765	4.09e-06	7802	0.00271266	21.2163
N-acetylglutamate levels	rs148895950	7	118109730	T	G	-0.297994	0.0670282	8.76e-06	7802	0.00252694	19.7601
N-acetylglutamate levels	rs10957056	8	58487627	A	C	0.087937	0.0197421	8.42e-06	7802	0.00253658	19.8356
N-acetylglutamate levels	rs116233634	9	14712674	A	G	0.279475	0.0616153	5.74e-06	7802	0.00263002	20.5683
N-acetylglutamate levels	rs4336667	9	105978380	G	A	-0.0726878	0.0157023	3.67e-06	7802	0.00273905	21.4232
N-acetylglutamate levels	rs2265815	9	127531312	A	G	0.0912856	0.0200603	5.35e-06	7802	0.00264711	20.7023
N-acetylglutamate levels	rs10762589	10	74229994	C	T	-0.0883667	0.017702	5.98e-07	7802	0.00318377	24.9127
N-acetylglutamate levels	rs2803552	10	86543369	T	C	-0.205145	0.0419759	1.02e-06	7802	0.00305203	23.8787
N-acetylglutamate levels	rs60665648	13	41455862	T	C	-0.261085	0.0554528	2.5e-06	7802	0.00283321	22.1618
N-acetylglutamate levels	rs7154858	14	70529167	T	C	0.0944413	0.0212157	8.53e-06	7802	0.00253339	19.8106
N-acetylglutamate levels	rs28690110	17	43990158	C	T	-0.0796679	0.017735	7.05e-06	7802	0.00257974	20.174
N-acetylglutamate levels	rs10854172	20	46598884	T	C	0.116341	0.01969	3.45e-09	7802	0.00445481	34.903
Glycerol 3-phosphate levels	rs72650882	1	20713817	T	C	0.193643	0.0400346	1.32e-06	8201	0.00284465	23.3898
Glycerol 3-phosphate levels	rs56704741	1	21378351	T	C	-0.104833	0.0165102	2.16e-10	8201	0.00489209	40.3075
Glycerol 3-phosphate levels	rs149344982	1	21563267	G	A	0.321236	0.0677323	2.11e-06	8201	0.00273527	22.488
Glycerol 3-phosphate levels	rs16840029	1	240441410	G	A	0.170339	0.0376776	6.16e-06	8201	0.00248607	20.4341
Glycerol 3-phosphate levels	rs72852030	2	29222247	C	T	0.269297	0.0591747	5.34e-06	8201	0.002519	20.7055
Glycerol 3-phosphate levels	rs149000340	2	207084178	C	T	-0.283142	0.059454	1.91e-06	8201	0.00275791	22.6746
Glycerol 3-phosphate levels	rs162416	3	324356	T	G	0.0765529	0.0172667	9.27e-06	8201	0.0023911	19.6516
Glycerol 3-phosphate levels	rs113971921	4	108745728	C	T	0.0971709	0.0213914	5.56e-06	8201	0.00250978	20.6295
Glycerol 3-phosphate levels	rs79393239	4	184336884	C	T	-0.213038	0.0470789	6.04e-06	8201	0.00249064	20.4718
Glycerol 3-phosphate levels	rs337370	5	177500083	C	T	-0.0731129	0.0158083	3.75e-06	8201	0.00260147	21.3851
Glycerol 3-phosphate levels	rs143671553	6	76893247	A	G	-0.236422	0.0500149	2.28e-06	8201	0.00271724	22.3394
Glycerol 3-phosphate levels	rs118174096	6	112661622	C	T	-0.281275	0.06139	4.61e-06	8201	0.00255323	20.9875
Glycerol 3-phosphate levels	rs4709324	6	159442131	T	C	-0.0959369	0.0210023	4.93e-06	8201	0.00253786	20.8608
Glycerol 3-phosphate levels	rs6945869	7	154196642	C	T	-0.18358	0.0411328	8.08e-06	8201	0.002423	19.9144
Glycerol 3-phosphate levels	rs3750309	8	60876009	T	G	0.0779824	0.015705	6.85e-07	8201	0.00299741	24.6497
Glycerol 3-phosphate levels	rs12770630	10	109776626	C	T	-0.115058	0.0235144	9.93e-07	8201	0.00291094	23.9365
Glycerol 3-phosphate levels	rs118152300	10	120249022	G	T	0.167422	0.0374675	7.88e-06	8201	0.00242881	19.9623
Glycerol 3-phosphate levels	rs7968044	12	97298167	A	C	-0.0992173	0.022321	8.79e-06	8201	0.00240345	19.7534
Glycerol 3-phosphate levels	rs75198564	12	125321224	A	G	0.0914908	0.0201541	5.64e-06	8201	0.00250652	20.6026
Glycerol 3-phosphate levels	rs7319463	13	31418470	G	A	-0.217628	0.0465571	2.95e-06	8201	0.00265727	21.845
Glycerol 3-phosphate levels	rs10521085	16	7662319	C	T	-0.113394	0.0249262	5.39e-06	8201	0.00251714	20.6901
Glycerol 3-phosphate levels	rs537609697	16	33920063	A	G	-0.424592	0.0873416	1.17e-06	8201	0.00287333	23.6263
Glycerol 3-phosphate levels	rs74622263	16	87361698	A	G	-0.148881	0.0334532	8.57e-06	8201	0.00240929	19.8015
Imidazole lactate levels	rs3765719	1	3687327	T	C	0.126601	0.0281066	6.66e-06	8256	0.00245144	20.2839
Imidazole lactate levels	rs61774831	1	53879416	C	A	0.317674	0.0703736	6.36e-06	8256	0.00246209	20.3722
Imidazole lactate levels	rs490379	1	88252216	A	C	-0.133215	0.0219505	1.29e-09	8256	0.00444135	36.8224
Imidazole lactate levels	rs7530513	1	88944228	G	A	0.397623	0.0144873	7.7e-166	8256	0.0836136	753.118
Imidazole lactate levels	rs61798917	1	89040410	G	A	0.0769112	0.0155656	7.77e-07	8256	0.00294846	24.4086
Imidazole lactate levels	rs7563086	2	46142357	C	T	0.14342	0.0297498	1.43e-06	8256	0.00280712	23.2352
Imidazole lactate levels	rs9878908	3	12260963	C	T	-0.086292	0.0187632	4.25e-06	8256	0.00255533	21.1457
Imidazole lactate levels	rs150565193	3	26721560	C	T	-0.248798	0.0546598	5.32e-06	8256	0.00250322	20.7135
Imidazole lactate levels	rs116793365	3	37065699	A	G	-0.300561	0.0670653	7.41e-06	8256	0.00242686	20.08
Imidazole lactate levels	rs145281230	3	50205849	A	G	-0.439015	0.0738951	2.83e-09	8256	0.00425701	35.2876
Imidazole lactate levels	rs2315488	4	139202403	G	A	-0.0871675	0.0184136	2.2e-06	8256	0.00270698	22.4041
Imidazole lactate levels	rs72933650	6	105879701	C	T	0.132911	0.0300497	9.73e-06	8256	0.00236398	19.5585
Imidazole lactate levels	rs72943057	6	106574147	T	C	-0.219653	0.0494957	9.09e-06	8256	0.00237977	19.6895
Imidazole lactate levels	rs10277377	7	54909022	C	T	0.116516	0.0256952	5.77e-06	8256	0.00248438	20.5571
Imidazole lactate levels	rs149262976	7	79487462	T	C	0.405513	0.0885376	4.65e-06	8256	0.00253444	20.9724
Imidazole lactate levels	rs1441770	8	19899808	G	A	-0.0757838	0.0157461	1.49e-06	8256	0.00279782	23.158
Imidazole lactate levels	rs148327605	10	92225957	C	T	0.137958	0.0306471	6.75e-06	8256	0.00244839	20.2586
Imidazole lactate levels	rs4150575	11	18334919	C	T	0.107027	0.0165673	1.05e-10	8256	0.00502949	41.7232
Imidazole lactate levels	rs10774021	12	240132	C	T	0.194878	0.0158871	1.37e-34	8256	0.0178988	150.429
Imidazole lactate levels	rs146849590	12	89073057	A	C	-0.504435	0.114153	9.92e-06	8256	0.00235961	19.5223
Imidazole lactate levels	rs11076256	16	58718562	C	T	0.714384	0.0271182	6.12e-153	8256	0.077539	693.804
Imidazole lactate levels	rs143277630	16	58781671	C	T	-0.312217	0.0355437	1.58e-18	8256	0.0092593	77.1405
Imidazole lactate levels	rs12601778	17	82233472	C	T	-0.107145	0.0153104	2.59e-12	8256	0.00589702	48.9627
Imidazole lactate levels	rs11672362	19	43645748	C	T	0.184489	0.0415283	8.89e-06	8256	0.00238477	19.7309
4-guanidinobutanoate levels	rs3737704	1	15487474	A	C	-0.450808	0.0141416	1e-200	8144	0.110938	1015.97
4-guanidinobutanoate levels	rs11260738	1	16374298	G	A	-0.0674824	0.014947	6.34e-06	8144	0.0024966	20.3782
4-guanidinobutanoate levels	rs12145688	1	16416847	T	G	0.0783759	0.01516	2.34e-07	8144	0.00327119	26.7214
4-guanidinobutanoate levels	rs11580678	1	90159570	G	T	-0.0749203	0.0161818	3.66e-06	8144	0.00262522	21.4308
4-guanidinobutanoate levels	rs57389554	2	151848216	G	A	-0.14118	0.0313033	6.48e-06	8144	0.00249141	20.3357
4-guanidinobutanoate levels	rs114708452	3	146791475	C	T	0.193902	0.039056	6.88e-07	8144	0.00301744	24.6424
4-guanidinobutanoate levels	rs151040866	4	6543550	G	A	-0.159233	0.0326279	1.06e-06	8144	0.00291596	23.8112
4-guanidinobutanoate levels	rs13107325	4	102267552	C	T	0.131282	0.0286355	4.55e-06	8144	0.00257421	21.0133
4-guanidinobutanoate levels	rs7380998	5	112609807	A	G	-0.179866	0.0385778	3.13e-06	8144	0.00266212	21.7328
4-guanidinobutanoate levels	rs61287921	6	89346157	G	A	-0.307334	0.06837	6.95e-06	8144	0.00247501	20.2015
4-guanidinobutanoate levels	rs706151	7	134425414	A	G	0.0669338	0.0149986	8.09e-06	8144	0.00243945	19.9105
4-guanidinobutanoate levels	rs150629268	8	24506353	G	T	0.220045	0.0478751	4.3e-06	8144	0.00258726	21.1201
4-guanidinobutanoate levels	rs140852306	9	95736243	C	T	-0.128618	0.0280679	4.6e-06	8144	0.00257174	20.9931
4-guanidinobutanoate levels	rs11787780	9	133589988	C	T	0.0743765	0.0165161	6.69e-06	8144	0.00248393	20.2745
4-guanidinobutanoate levels	rs72632963	11	12411139	T	C	-0.272225	0.0611352	8.47e-06	8144	0.00242873	19.8229
4-guanidinobutanoate levels	rs7969761	12	246676	C	T	0.0903542	0.0151665	2.56e-09	8144	0.0043391	35.4829
4-guanidinobutanoate levels	rs61991622	14	41384425	G	A	0.139752	0.0309457	6.3e-06	8144	0.00249799	20.3896
4-guanidinobutanoate levels	rs45622433	14	75023053	G	A	-0.392152	0.0846735	3.63e-06	8144	0.00262684	21.4441
4-guanidinobutanoate levels	rs112807038	18	14342105	C	T	0.185925	0.0407482	5.05e-06	8144	0.00254984	20.8138
4-guanidinobutanoate levels	rs77951681	18	21587191	T	C	0.101923	0.021744	2.77e-06	8144	0.00269065	21.9664
Glucuronate levels	rs12092559	1	53119153	G	T	-0.106219	0.0234488	5.9e-06	7988	0.00256219	20.5142
Glucuronate levels	rs111273747	2	54160481	A	G	0.349979	0.0761519	4.31e-06	7988	0.00263717	21.1161
Glucuronate levels	rs140946796	3	13141142	T	G	0.373006	0.0808908	4e-06	7988	0.00265485	21.2581
Glucuronate levels	rs1561398	5	72190958	C	T	-0.0832245	0.0178383	3.08e-06	7988	0.00271754	21.7614
Glucuronate levels	rs62391856	5	126449075	C	T	0.0882028	0.0192251	4.48e-06	7988	0.00262813	21.0435
Glucuronate levels	rs9491556	6	98429880	C	T	0.419107	0.0935382	7.44e-06	7988	0.00250694	20.0707
Glucuronate levels	rs117910752	8	37721648	A	G	0.185814	0.0381401	1.11e-06	7988	0.00296256	23.7293
Glucuronate levels	rs141615044	9	129612425	C	A	0.336958	0.0744002	5.93e-06	7988	0.00256125	20.5066
Glucuronate levels	rs10898981	11	74381420	A	C	0.0773381	0.0164678	2.65e-06	7988	0.00275347	22.0499
Glucuronate levels	rs189957470	12	56534866	C	T	-0.288782	0.0611897	2.36e-06	7988	0.00278059	22.2677
Glucuronate levels	rs6539427	12	108450527	T	C	-0.0846334	0.0184289	4.38e-06	7988	0.00263331	21.0851
Glucuronate levels	rs12050756	15	32792425	A	G	0.199795	0.0437976	5.07e-06	7988	0.00259837	20.8046
Glucuronate levels	rs150551895	21	17149914	C	T	0.264587	0.0586271	6.39e-06	7988	0.00254329	20.3625
Glucuronate levels	rs7510321	21	31524330	T	C	0.0811601	0.0183015	9.22e-06	7988	0.00245587	19.6609
Glucuronate levels	rs116932970	22	18070390	A	C	0.16785	0.0379049	9.5e-06	7988	0.00244878	19.6039
Ribitol levels	rs3845611	1	13580483	T	G	-0.104901	0.0226947	3.8e-06	8128	0.00262172	21.3601
Ribitol levels	rs2744764	1	25722122	C	T	0.117358	0.0259235	5.98e-06	8128	0.00251513	20.4895
Ribitol levels	rs72688441	1	45585381	G	A	-0.603321	0.0335227	2.04e-72	8128	0.0383234	323.826
Ribitol levels	rs12144476	1	184922992	T	C	0.222626	0.0482583	3.96e-06	8128	0.00261149	21.2765
Ribitol levels	rs74995512	2	54360165	G	A	-0.331117	0.0720991	4.38e-06	8128	0.00258818	21.0861
Ribitol levels	rs1420467	3	169009292	G	A	0.0920482	0.0191097	1.46e-06	8128	0.00284644	23.1962
Ribitol levels	rs73248229	4	41028911	T	G	-0.190145	0.0417423	5.23e-06	8128	0.0025464	20.7448
Ribitol levels	rs115232717	5	62246077	A	G	-0.516457	0.0995462	2.12e-07	8128	0.00330065	26.9099
Ribitol levels	rs111534509	5	97927918	G	A	0.157601	0.034992	6.67e-06	8128	0.00248951	20.2803
Ribitol levels	rs186730428	5	119601173	A	G	-0.0721017	0.0158572	5.44e-06	8128	0.00253718	20.6696
Ribitol levels	rs144424724	7	3631189	C	T	-0.331572	0.0738799	7.19e-06	8128	0.00247198	20.1371
Ribitol levels	rs80012250	7	8248643	A	G	-0.164302	0.0363521	6.19e-06	8128	0.00250699	20.423
Ribitol levels	rs60688348	7	157052597	A	C	0.0788168	0.0175391	7e-06	8128	0.00247834	20.1891
Ribitol levels	rs77703857	8	13054916	C	T	0.191571	0.0432535	9.47e-06	8128	0.00240761	19.6115
Ribitol levels	rs73217598	8	14190551	G	A	0.307856	0.0648737	2.08e-06	8128	0.00276295	22.5139
Ribitol levels	rs142220999	10	18476449	C	T	0.334271	0.0744908	7.21e-06	8128	0.00247135	20.1319
Ribitol levels	rs7903429	10	68178595	C	T	0.0970626	0.0205295	2.27e-06	8128	0.00274265	22.3481
Ribitol levels	rs117587050	11	105893774	T	C	0.301156	0.0631777	1.87e-06	8128	0.00278779	22.7169
Ribitol levels	rs77987208	12	4758793	T	C	-0.117677	0.0227397	2.28e-07	8128	0.00328399	26.7736
Ribitol levels	rs73317157	12	66992819	G	A	-0.122647	0.0273357	7.23e-06	8128	0.00247056	20.1255
Ribitol levels	rs183901354	13	32328310	C	T	-0.901248	0.188913	1.84e-06	8128	0.00279233	22.754
Ribitol levels	rs145095548	14	80786850	A	C	0.524916	0.112951	3.36e-06	8128	0.00265011	21.592
Ribitol levels	rs72722075	15	45031276	C	T	-0.141262	0.0235479	1.99e-09	8128	0.00440803	35.9782
Ribitol levels	rs34552467	16	88476287	A	C	0.0748839	0.0166187	6.61e-06	8128	0.00249181	20.2991
Ribitol levels	rs7252227	19	40795210	G	T	-0.0705068	0.0155659	5.91e-06	8128	0.00251788	20.5119
Ribitol levels	rs12625462	20	860453	G	A	0.100419	0.0222218	6.21e-06	8128	0.00250611	20.4158
Ribitol levels	rs111422112	22	23574266	T	C	0.342769	0.075336	5.37e-06	8128	0.00254044	20.6962
Ribitol levels	rs117035597	22	36220843	C	A	-0.164258	0.0368759	8.41e-06	8128	0.00243515	19.8363
Glycodeoxycholate levels	rs146174820	2	68387100	G	A	-0.286214	0.0611534	2.87e-06	6877	0.00317512	21.8985
Glycodeoxycholate levels	rs2290258	2	99400611	A	C	0.124683	0.0274227	5.45e-06	6877	0.00299703	20.6665
Glycodeoxycholate levels	rs73153108	3	27092670	C	T	0.230561	0.0515713	7.8e-06	6877	0.00289799	19.9816
Glycodeoxycholate levels	rs60930884	3	70517313	T	G	-0.127602	0.028606	8.17e-06	6877	0.00288501	19.8918
Glycodeoxycholate levels	rs115480587	4	35291120	A	G	-0.243568	0.0535613	5.43e-06	6877	0.00299803	20.6734
Glycodeoxycholate levels	rs13101279	4	43747301	G	A	0.0770005	0.0172893	8.44e-06	6877	0.00287596	19.8292
Glycodeoxycholate levels	rs7687207	4	89128817	A	G	0.0783161	0.0172861	5.88e-06	6877	0.00297587	20.5202
Glycodeoxycholate levels	rs55917677	4	153779899	C	T	0.0908851	0.0199131	5.02e-06	6877	0.00301992	20.8248
Glycodeoxycholate levels	rs80078071	4	180100099	G	A	0.0973519	0.0216891	7.17e-06	6877	0.00292103	20.1409
Glycodeoxycholate levels	rs62448268	7	22789845	G	A	0.0953227	0.0205955	3.69e-06	6877	0.00310526	21.4152
Glycodeoxycholate levels	rs76962381	8	58264401	C	T	-0.10889	0.0207547	1.55e-07	6877	0.00398666	27.518
Glycodeoxycholate levels	rs74927400	11	75231821	C	T	0.330046	0.0678883	1.16e-06	6877	0.00342507	23.6283
Glycodeoxycholate levels	rs2155345	11	106056961	G	T	-0.0810837	0.0182146	8.52e-06	6877	0.00287329	19.8108
Glycodeoxycholate levels	rs9514591	13	106902887	T	C	-0.0820086	0.0184498	8.79e-06	6877	0.00286477	19.7519
Glycodeoxycholate levels	rs2351511	14	61082729	C	T	0.322661	0.0724084	8.35e-06	6877	0.00287915	19.8513
Glycodeoxycholate levels	rs7403557	15	27057832	A	G	0.101229	0.019175	1.3e-07	6877	0.0040363	27.862
Glycodeoxycholate levels	rs115155467	16	22060895	A	G	-0.460446	0.0942028	1.02e-06	6877	0.00346198	23.8838
Theobromine levels	rs6669746	1	15027271	G	A	0.0701676	0.0154489	5.57e-06	8137	0.0025288	20.6239
Theobromine levels	rs35155698	3	895304	T	C	0.0750576	0.0169732	9.77e-06	8137	0.00239748	19.5504
Theobromine levels	rs13065149	3	176871340	G	T	-0.0774221	0.0160933	1.5e-06	8137	0.00283623	23.1384
Theobromine levels	rs79880362	4	125202033	C	T	0.146943	0.0295016	6.33e-07	8137	0.00303963	24.8028
Theobromine levels	rs6878843	5	103831871	G	T	0.11814	0.0259449	5.28e-06	8137	0.00254168	20.7292
Theobromine levels	rs116892987	6	102527357	G	A	-0.329003	0.0711461	3.76e-06	8137	0.00262116	21.3792
Theobromine levels	rs6569661	6	130185619	A	G	-0.0859588	0.0178126	1.39e-06	8137	0.00285378	23.2819
Theobromine levels	rs62462718	7	63832020	G	A	-0.0777005	0.0173769	7.77e-06	8137	0.00245117	19.9892
Theobromine levels	rs2529273	7	74873835	C	T	0.101541	0.0178971	1.4e-08	8137	0.00394038	32.1818
Theobromine levels	rs12549440	8	122576372	C	T	0.0794261	0.0165038	1.49e-06	8137	0.00283831	23.1554
Theobromine levels	rs117966480	9	126819947	A	C	-0.322677	0.0654721	8.29e-07	8137	0.00297622	24.2838
Theobromine levels	rs144661998	10	105655335	G	A	0.0958879	0.0213092	6.8e-06	8137	0.00248227	20.2435
Theobromine levels	rs147824813	10	127259371	T	G	0.298848	0.0673004	8.97e-06	8137	0.00241741	19.7133
Theobromine levels	rs7485735	12	71325737	T	C	-0.0794824	0.0175283	5.77e-06	8137	0.00252059	20.5568
Theobromine levels	rs12431055	13	29639326	C	T	0.128412	0.0287893	8.18e-06	8137	0.00243907	19.8903
Theobromine levels	rs150576152	15	62851995	A	G	0.207064	0.0456525	5.74e-06	8137	0.00252185	20.5671
Theobromine levels	rs6497692	16	23868061	C	T	0.0748062	0.0156289	1.7e-06	8137	0.00280759	22.904
Theobromine levels	rs11657948	17	9168331	G	A	0.119169	0.026931	9.64e-06	8137	0.00240056	19.5756
Theobromine levels	rs11653172	17	12739959	A	G	-0.0719812	0.0161773	8.61e-06	8137	0.0024272	19.7934
Theobromine levels	rs62205691	20	57241225	G	A	-0.282897	0.0634126	8.15e-06	8137	0.00243995	19.8975
Theobromine levels	rs139776	22	24917479	C	T	-0.0834689	0.0169698	8.71e-07	8137	0.00296444	24.1874
Theobromine levels	rs113666924	22	40846014	G	A	-0.199128	0.043086	3.81e-06	8137	0.00261812	21.3543
Quinate levels	rs553719	1	36867336	T	C	0.147306	0.0328968	7.54e-06	8200	0.00243926	20.046
Quinate levels	rs114371828	1	201989140	C	T	-0.267108	0.0601557	8.98e-06	8200	0.00239863	19.7113
Quinate levels	rs1594297	2	16476976	G	A	0.224925	0.0505211	8.5e-06	8200	0.00241139	19.8164
Quinate levels	rs116020639	2	64880349	T	C	-0.316022	0.0623683	4.04e-07	8200	0.0031213	25.6685
Quinate levels	rs112388569	4	7138269	C	T	-0.298781	0.0671713	8.67e-06	8200	0.00240701	19.7803
Quinate levels	rs34099891	5	60842512	G	T	-0.0824109	0.0174244	2.25e-06	8200	0.00272055	22.3639
Quinate levels	rs77082173	6	6132622	C	T	0.201076	0.0453441	9.23e-06	8200	0.00239235	19.6595
Quinate levels	rs4148714	7	117598399	A	C	-0.125867	0.027082	3.36e-06	8200	0.00262728	21.5952
Quinate levels	rs73202647	8	12746929	T	C	-0.109072	0.0238233	4.69e-06	8200	0.00254976	20.9564
Quinate levels	rs73328382	10	99422751	C	A	-0.490215	0.101636	1.41e-06	8200	0.00282901	23.258
Quinate levels	rs186185553	11	57944141	C	T	-0.255397	0.0568661	7.08e-06	8200	0.00245383	20.166
Quinate levels	rs115520044	14	49488289	G	A	0.330168	0.0606751	5.28e-08	8200	0.00359807	29.6035
Quinate levels	rs62027288	15	75142406	T	C	0.0759955	0.0156247	1.15e-06	8200	0.00287665	23.6508
Quinate levels	rs183574340	17	12699211	G	A	-0.415375	0.0834702	6.48e-07	8200	0.00301089	24.7578
Quinate levels	rs2108740	17	13876053	C	A	-0.169235	0.0373631	5.91e-06	8200	0.00249572	20.5111
Quinate levels	rs145444661	18	43137607	C	T	-0.329336	0.0679412	1.25e-06	8200	0.0028573	23.4912
Quinate levels	rs76051019	21	33150052	G	A	-0.23203	0.0487058	1.9e-06	8200	0.00276002	22.6893
Quinate levels	rs5997787	22	30858967	T	C	0.0735554	0.0159581	4.04e-06	8200	0.00258422	21.2403
Gentisate levels	rs3861695	1	83506486	C	T	-0.0760413	0.0169127	6.92e-06	8013	0.00251642	20.2099
Gentisate levels	rs522708	1	96017489	A	G	-0.0822705	0.0169917	1.29e-06	8013	0.0029171	23.4372
Gentisate levels	rs187258635	1	207663120	C	T	-0.236251	0.0532573	9.16e-06	8013	0.00244979	19.6735
Gentisate levels	rs72824920	2	50345769	T	C	0.192917	0.0371937	2.14e-07	8013	0.0033462	26.8964
Gentisate levels	rs12471344	2	154259805	G	A	-0.204526	0.0425454	1.53e-06	8013	0.00287572	23.1038
Gentisate levels	rs72950259	2	215026687	T	G	0.409958	0.0917044	7.81e-06	8013	0.00248783	19.9797
Gentisate levels	rs77380220	3	70959872	G	A	0.222387	0.0486142	4.77e-06	8013	0.00260474	20.9211
Gentisate levels	rs73217253	3	133872734	G	A	-0.160981	0.0328036	9.23e-07	8013	0.00299645	24.0767
Gentisate levels	rs147503040	3	182797506	G	A	0.240882	0.0486921	7.54e-07	8013	0.00304489	24.4671
Gentisate levels	rs79188489	4	29074567	G	T	0.343904	0.0751315	4.71e-06	8013	0.00260796	20.947
Gentisate levels	rs62362979	5	84208390	A	G	0.273101	0.0610391	7.67e-06	8013	0.00249202	20.0134
Gentisate levels	rs62621664	6	24504968	G	T	0.265359	0.0575444	4e-06	8013	0.00264677	21.2595
Gentisate levels	rs375709482	6	114434155	C	T	-0.273576	0.0557177	9.11e-07	8013	0.00299965	24.1025
Gentisate levels	rs10097464	8	135773275	T	C	-0.0715199	0.015626	4.72e-06	8013	0.00260753	20.9435
Gentisate levels	rs1041350	9	23613595	T	C	0.0994006	0.0208627	1.89e-06	8013	0.00282497	22.6949
Gentisate levels	rs1010664	10	14923688	T	C	0.200004	0.0431905	3.64e-06	8013	0.00266898	21.4384
Gentisate levels	rs77091748	11	79180565	C	T	0.25787	0.0580381	8.87e-06	8013	0.0024576	19.7364
Gentisate levels	rs76930336	11	118594049	C	A	-0.202699	0.0432874	2.83e-06	8013	0.00272897	21.9216
Gentisate levels	rs113812650	12	95395376	C	T	-0.420894	0.0921	4.88e-06	8013	0.00259956	20.8794
Gentisate levels	rs9572022	13	68811966	A	G	-0.0758655	0.0155994	1.15e-06	8013	0.00294305	23.6464
Gentisate levels	rs117167763	13	75106967	C	T	0.594305	0.13274	7.56e-06	8013	0.00249537	20.0404
Gentisate levels	rs72645867	13	95314726	G	A	0.162441	0.0331451	9.54e-07	8013	0.00298853	24.0129
Gentisate levels	rs75476920	17	42064447	T	C	-0.0942693	0.0212045	8.76e-06	8013	0.00246048	19.7595
Gentisate levels	rs9959080	18	59433536	G	A	-0.0926697	0.0194371	1.86e-06	8013	0.0028287	22.725
Gentisate levels	rs10153505	19	652948	T	G	-0.109387	0.02296	1.9e-06	8013	0.00282465	22.6923
Gentisate levels	rs367715	20	46487542	A	G	0.0721685	0.0160673	7.07e-06	8013	0.00251144	20.1698
Gentisate levels	rs2833465	21	31591790	C	T	-0.110209	0.023061	1.76e-06	8013	0.00284215	22.8333
Theophylline levels	rs10902695	1	28319022	C	T	-0.0834655	0.018084	3.92e-06	7822	0.00271598	21.2968
Theophylline levels	rs72793907	2	22537986	A	G	-0.274555	0.0606691	6.03e-06	7822	0.00261138	20.4745
Theophylline levels	rs1388182	2	179285708	C	T	-0.155876	0.0349153	8.03e-06	7822	0.00254158	19.9258
Theophylline levels	rs75723819	3	120099185	C	A	-0.211336	0.0468234	6.38e-06	7822	0.00259761	20.3662
Theophylline levels	rs75870478	4	35563982	C	T	-0.281468	0.0600974	2.82e-06	7822	0.00279649	21.9298
Theophylline levels	rs116926604	7	86916079	T	C	-0.276332	0.0591917	3.04e-06	7822	0.00277853	21.7886
Theophylline levels	rs79361921	8	58022004	G	A	-0.232926	0.0470132	7.25e-07	7822	0.00312837	24.5406
Theophylline levels	rs17428030	9	84338706	A	G	0.136372	0.0301283	6e-06	7822	0.00261245	20.4828
Theophylline levels	rs12259905	10	28920494	C	T	0.155223	0.0305894	3.89e-07	7822	0.00328114	25.743
Theophylline levels	rs4615950	10	106010522	C	T	-0.0738501	0.0164924	7.54e-06	7822	0.00255685	20.0458
Theophylline levels	rs34804482	11	27368192	T	C	-0.242551	0.0527985	4.35e-06	7822	0.00269076	21.0985
Theophylline levels	rs643104	11	118696416	T	C	-0.0815481	0.017458	3e-06	7822	0.00278171	21.8136
Theophylline levels	rs74069834	12	21946362	A	G	-0.270594	0.0611119	9.52e-06	7822	0.00250023	19.6008
Theophylline levels	rs7323950	13	22199638	A	G	-0.0792948	0.0174912	5.8e-06	7822	0.00262055	20.5466
Theophylline levels	rs116572946	13	60080909	C	T	-0.278367	0.060805	4.69e-06	7822	0.00267225	20.953
Theophylline levels	rs79542551	13	93072020	A	G	-0.328871	0.0716904	4.49e-06	7822	0.00268315	21.0387
Theophylline levels	rs115520044	14	49488289	G	A	0.322722	0.0619626	1.91e-07	7822	0.00345602	27.1198
Theophylline levels	rs75095637	15	24913444	A	C	0.140865	0.0309814	5.45e-06	7822	0.00263597	20.6677
Theophylline levels	rs180968112	16	16587338	G	A	-0.313019	0.0708522	9.97e-06	7822	0.00248906	19.513
Theophylline levels	rs74526939	18	50073331	A	G	-0.20014	0.0441667	5.86e-06	7822	0.00261831	20.529
Theophylline levels	rs149370966	20	39722660	G	A	-0.270438	0.0600696	6.73e-06	7822	0.00258455	20.2635
Theophylline levels	rs2245730	21	42705218	A	C	-0.0787472	0.0162537	1.27e-06	7822	0.0029919	23.4668
1,5-anhydroglucitol (1,5-ag) levels	rs2800798	1	164697016	G	A	0.079919	0.0176597	6.03e-06	8139	0.00250998	20.4751
1,5-anhydroglucitol (1,5-ag) levels	rs4988235	2	135851076	G	A	0.125118	0.015516	7.4e-16	8139	0.00792598	65.009
1,5-anhydroglucitol (1,5-ag) levels	rs138882034	3	14215441	T	C	-0.40062	0.0847491	2.28e-06	8139	0.002738	22.3403
1,5-anhydroglucitol (1,5-ag) levels	rs147071339	3	120559843	A	G	-0.72443	0.15567	3.26e-06	8139	0.00265374	21.6509
1,5-anhydroglucitol (1,5-ag) levels	rs6444144	3	165091228	C	T	0.0750138	0.0155373	1.38e-06	8139	0.00285574	23.3037
1,5-anhydroglucitol (1,5-ag) levels	rs112766573	6	75182536	C	T	0.149694	0.033745	9.16e-06	8139	0.00241196	19.6736
1,5-anhydroglucitol (1,5-ag) levels	rs78394231	6	107327919	T	C	0.116636	0.0258071	6.2e-06	8139	0.00250338	20.4211
1,5-anhydroglucitol (1,5-ag) levels	rs118097969	7	8431366	C	A	0.254382	0.0574857	9.64e-06	8139	0.00240015	19.577
1,5-anhydroglucitol (1,5-ag) levels	rs185053832	7	142063511	C	A	-0.376359	0.0796429	2.29e-06	8139	0.00273621	22.3256
1,5-anhydroglucitol (1,5-ag) levels	rs11976181	7	142097764	T	C	-0.132448	0.0208369	2.07e-10	8139	0.00493973	40.3941
1,5-anhydroglucitol (1,5-ag) levels	rs55646821	8	20747591	C	A	0.150169	0.0310105	1.28e-06	8139	0.00287291	23.4442
1,5-anhydroglucitol (1,5-ag) levels	rs868427	8	51531385	T	C	-0.103914	0.0229285	5.84e-06	8139	0.00251728	20.5348
1,5-anhydroglucitol (1,5-ag) levels	rs138306161	9	86712771	C	T	-0.308695	0.069429	8.74e-06	8139	0.002423	19.7638
1,5-anhydroglucitol (1,5-ag) levels	rs117813792	9	113729402	A	G	-0.331071	0.0662852	5.89e-07	8139	0.00305569	24.9403
1,5-anhydroglucitol (1,5-ag) levels	rs111517692	9	130054393	G	A	0.186098	0.0389448	1.77e-06	8139	0.00279767	22.8285
1,5-anhydroglucitol (1,5-ag) levels	rs16923778	11	7241558	C	T	-0.364422	0.0717318	3.77e-07	8139	0.00316111	25.8035
1,5-anhydroglucitol (1,5-ag) levels	rs16936434	11	42229140	G	A	-0.144243	0.0325739	9.5e-06	8139	0.00240344	19.6039
1,5-anhydroglucitol (1,5-ag) levels	rs11219784	11	124810777	T	C	-0.29621	0.0635149	3.11e-06	8139	0.00266513	21.7441
1,5-anhydroglucitol (1,5-ag) levels	rs72670617	13	113913130	T	G	-0.109981	0.0239503	4.39e-06	8139	0.00258415	21.0818
1,5-anhydroglucitol (1,5-ag) levels	rs116855721	14	54584830	G	A	0.235097	0.0504828	3.21e-06	8139	0.00265754	21.6821
1,5-anhydroglucitol (1,5-ag) levels	rs10152997	15	60904958	T	C	-0.0762043	0.0152829	6.16e-07	8139	0.00304545	24.8565
1,5-anhydroglucitol (1,5-ag) levels	rs34278530	16	84656112	T	C	0.0966945	0.020462	2.29e-06	8139	0.00273619	22.3255
1,5-anhydroglucitol (1,5-ag) levels	rs77283946	17	18982968	C	A	-0.552741	0.0562598	8.81e-23	8139	0.0117208	96.5029
1,5-anhydroglucitol (1,5-ag) levels	rs116139938	17	19002728	G	T	-0.267495	0.0444913	1.83e-09	8139	0.00442166	36.1389
1,5-anhydroglucitol (1,5-ag) levels	rs2638281	19	48707612	A	G	0.0758197	0.015228	6.39e-07	8139	0.00303659	24.784
1-stearoyl-2-arachidonoyl-GPI (18:0/20:4) levels	rs11121795	1	6399939	C	T	-0.178874	0.0395199	6.01e-06	8134	0.00251227	20.4812
1-stearoyl-2-arachidonoyl-GPI (18:0/20:4) levels	rs74988287	2	36690717	T	C	-0.366432	0.0770971	2.01e-06	8134	0.0027695	22.5842
1-stearoyl-2-arachidonoyl-GPI (18:0/20:4) levels	rs10188669	2	150897389	G	A	-0.0671657	0.0151226	8.94e-06	8134	0.00241928	19.7213
1-stearoyl-2-arachidonoyl-GPI (18:0/20:4) levels	rs115307528	2	166268501	A	G	-0.299834	0.0666202	6.77e-06	8134	0.00248408	20.2508
1-stearoyl-2-arachidonoyl-GPI (18:0/20:4) levels	rs2712421	3	128568900	G	T	0.0732419	0.0160311	4.91e-06	8134	0.00255962	20.8682
1-stearoyl-2-arachidonoyl-GPI (18:0/20:4) levels	rs400810	5	31675054	A	G	0.128883	0.0270407	1.88e-06	8134	0.0027851	22.7116
1-stearoyl-2-arachidonoyl-GPI (18:0/20:4) levels	rs34542491	5	168805806	C	T	0.0896599	0.0199692	7.13e-06	8134	0.00247227	20.1543
1-stearoyl-2-arachidonoyl-GPI (18:0/20:4) levels	rs140033739	6	30237375	G	A	-0.166275	0.0351807	2.29e-06	8134	0.00273873	22.3325
1-stearoyl-2-arachidonoyl-GPI (18:0/20:4) levels	rs60417901	7	92597062	C	T	-0.226606	0.051098	9.22e-06	8134	0.00241203	19.662
1-stearoyl-2-arachidonoyl-GPI (18:0/20:4) levels	rs141701630	7	100573450	C	T	0.317893	0.0698624	5.36e-06	8134	0.00253902	20.6999
1-stearoyl-2-arachidonoyl-GPI (18:0/20:4) levels	rs174560	11	61814292	T	C	-0.263536	0.0162451	3.5e-59	8134	0.0313402	263.105
1-stearoyl-2-arachidonoyl-GPI (18:0/20:4) levels	rs112843621	14	26049841	A	G	-0.366363	0.0780364	2.67e-06	8134	0.0027024	22.0355
1-stearoyl-2-arachidonoyl-GPI (18:0/20:4) levels	rs80195574	14	34113605	G	A	-0.221346	0.0471492	2.67e-06	8134	0.00270219	22.0337
1-stearoyl-2-arachidonoyl-GPI (18:0/20:4) levels	rs1532085	15	58391167	A	G	-0.0917612	0.0157522	5.7e-09	8134	0.00415454	33.9257
1-stearoyl-2-arachidonoyl-GPI (18:0/20:4) levels	rs79608464	16	71298685	G	A	0.25749	0.0562381	4.68e-06	8134	0.00257062	20.9581
1-stearoyl-2-arachidonoyl-GPI (18:0/20:4) levels	rs77960347	18	49583585	A	G	0.479876	0.0634052	3.78e-14	8134	0.00699289	57.2666
1-stearoyl-2-arachidonoyl-GPI (18:0/20:4) levels	rs7241918	18	49634583	G	T	0.132894	0.0200029	3.06e-11	8134	0.00539722	44.1284
1-stearoyl-2-arachidonoyl-GPI (18:0/20:4) levels	rs66466742	19	11225768	C	T	-0.189746	0.0383851	7.68e-07	8134	0.00299511	24.4294
1-stearoyl-2-arachidonoyl-GPI (18:0/20:4) levels	rs157595	19	44922203	A	G	0.0939248	0.0158609	3.18e-09	8134	0.00429272	35.0589
Indolelactate levels	rs34380016	1	29231718	A	G	-0.0666468	0.0146285	5.21e-06	8233	0.00251482	20.7517
Indolelactate levels	rs190002061	2	49252618	G	A	-0.265524	0.058646	5.97e-06	8233	0.00248366	20.4939
Indolelactate levels	rs62154332	2	101471008	C	T	0.118683	0.0265768	7.98e-06	8233	0.00241637	19.9373
Indolelactate levels	rs7617388	3	18845898	A	G	-0.0945532	0.0213736	9.7e-06	8233	0.00237142	19.5655
Indolelactate levels	rs185272650	3	183994764	C	T	-0.300455	0.067736	9.18e-06	8233	0.0023841	19.6704
Indolelactate levels	rs1354368	4	99520729	A	G	-0.072441	0.0148179	1.01e-06	8233	0.00289453	23.8941
Indolelactate levels	rs11950935	5	27771436	T	C	-0.0798371	0.0178954	8.15e-06	8233	0.00241168	19.8985
Indolelactate levels	rs73782967	5	116927323	G	A	-0.152997	0.0316953	1.39e-06	8233	0.00282222	23.2954
Indolelactate levels	rs1867457	5	180177217	T	C	-0.102015	0.0229082	8.46e-06	8233	0.00240294	19.8263
Indolelactate levels	rs113392484	6	78437780	T	C	0.318007	0.0686372	3.6e-06	8233	0.00260055	21.4609
Indolelactate levels	rs117078442	7	22296682	G	A	-0.209946	0.046984	7.88e-06	8233	0.00241939	19.9623
Indolelactate levels	rs145909629	9	26547368	G	A	0.321487	0.0589415	4.92e-08	8233	0.00360048	29.7426
Indolelactate levels	rs2472509	9	104921949	T	G	0.07003	0.0152695	4.51e-06	8233	0.00254831	21.0287
Indolelactate levels	rs2997922	9	128818465	C	T	0.185074	0.0156931	4.22e-32	8233	0.0166127	139.049
Indolelactate levels	rs142582686	10	101005147	G	T	0.164806	0.0355849	3.63e-06	8233	0.00259852	21.4442
Indolelactate levels	rs11598287	10	132100905	G	A	0.0749453	0.0160157	2.88e-06	8233	0.00265268	21.8923
Indolelactate levels	rs75333405	12	89836373	T	C	-0.170317	0.0384177	9.28e-06	8233	0.00238155	19.6493
Indolelactate levels	rs2794660	13	46749020	C	T	0.0949183	0.0213333	8.61e-06	8233	0.00239874	19.7915
Indolelactate levels	rs61674325	14	43587540	C	T	-0.0679091	0.0151389	7.27e-06	8233	0.00243809	20.1169
Indolelactate levels	rs1255731	14	63549593	T	C	-0.0753124	0.0168771	8.1e-06	8233	0.00241285	19.9082
Indolelactate levels	rs148403098	14	102351945	C	T	0.167538	0.0359224	3.1e-06	8233	0.00263507	21.7466
Indolelactate levels	rs139117506	15	83308234	A	C	-0.175748	0.0379139	3.56e-06	8233	0.00260312	21.4822
Indolelactate levels	rs11647808	16	58736977	C	A	0.212473	0.0262875	6.34e-16	8233	0.0078726	65.3136
Indolelactate levels	rs35021400	16	87013026	C	A	-0.0820587	0.0174559	2.59e-06	8233	0.00267696	22.0932
Indolelactate levels	rs150393758	17	69863978	C	T	0.172921	0.0390292	9.4e-06	8233	0.00237861	19.625
Indolelactate levels	rs19009	20	6755951	T	C	-0.0637423	0.0143515	8.93e-06	8233	0.00239036	19.7222
Docosahexaenoate DHA; 22:6n3 levels	rs12129379	1	159995471	G	T	0.0929219	0.0196733	2.32e-06	8279	0.00268742	22.3037
Docosahexaenoate DHA; 22:6n3 levels	rs181031465	2	164800745	C	T	0.282577	0.0630184	7.32e-06	8279	0.00242274	20.1018
Docosahexaenoate DHA; 22:6n3 levels	rs3731644	2	235041233	T	C	0.110271	0.0242799	5.58e-06	8279	0.00248525	20.6217
Docosahexaenoate DHA; 22:6n3 levels	rs11715464	3	42868195	A	G	-0.068416	0.0152901	7.66e-06	8279	0.0024125	20.0166
Docosahexaenoate DHA; 22:6n3 levels	rs11709701	3	197411278	C	T	0.0724482	0.0158802	5.06e-06	8279	0.0025077	20.8084
Docosahexaenoate DHA; 22:6n3 levels	rs11930628	4	59788149	A	G	0.123625	0.0261218	2.22e-06	8279	0.00269808	22.3924
Docosahexaenoate DHA; 22:6n3 levels	rs1018091	4	143618621	T	C	0.0675472	0.0146699	4.14e-06	8279	0.0025543	21.1961
Docosahexaenoate DHA; 22:6n3 levels	rs77207094	5	11520799	T	C	-0.248645	0.0546737	5.42e-06	8279	0.00249196	20.6775
Docosahexaenoate DHA; 22:6n3 levels	rs8523	6	10980820	G	A	-0.0784228	0.0147676	1.09e-07	8279	0.00339477	28.1942
Docosahexaenoate DHA; 22:6n3 levels	rs73045049	7	2658714	G	A	-0.182777	0.040097	5.16e-06	8279	0.00250353	20.7737
Docosahexaenoate DHA; 22:6n3 levels	rs34736275	7	80571027	G	A	0.0734802	0.0160133	4.46e-06	8279	0.00253687	21.0511
Docosahexaenoate DHA; 22:6n3 levels	rs13268878	8	74456081	A	G	-0.0830568	0.0187327	9.26e-06	8279	0.00236887	19.6537
Docosahexaenoate DHA; 22:6n3 levels	rs117676889	10	3308072	T	C	0.194787	0.0430833	6.15e-06	8279	0.00246294	20.4361
Docosahexaenoate DHA; 22:6n3 levels	rs148894582	10	58620420	A	G	-0.292453	0.0652677	7.44e-06	8279	0.00241928	20.0729
Docosahexaenoate DHA; 22:6n3 levels	rs174603	11	61858734	G	A	-0.0936123	0.015879	3.74e-09	8279	0.00418044	34.7468
Docosahexaenoate DHA; 22:6n3 levels	rs145325641	12	95241095	G	A	-0.229959	0.047234	1.12e-06	8279	0.00285477	23.6966
Docosahexaenoate DHA; 22:6n3 levels	rs143268031	12	117697385	A	G	0.479847	0.104216	4.14e-06	8279	0.00255416	21.1949
Docosahexaenoate DHA; 22:6n3 levels	rs73500833	13	26756076	C	T	-0.271564	0.0598372	5.67e-06	8279	0.00248168	20.5919
Docosahexaenoate DHA; 22:6n3 levels	rs1934826	13	75950409	G	A	-0.065497	0.0148097	9.75e-06	8279	0.00235694	19.5544
Docosahexaenoate DHA; 22:6n3 levels	rs6564915	16	81774628	T	G	0.101809	0.0218657	3.22e-06	8279	0.00261175	21.6741
1-stearoyl-2-oleoyl-GPS (18:0/18:1) levels	rs2055570	2	49116770	A	G	-0.135106	0.0304665	9.23e-06	8055	0.00243545	19.6606
1-stearoyl-2-oleoyl-GPS (18:0/18:1) levels	rs1354034	3	56815721	T	C	0.138779	0.0159732	3.68e-18	8055	0.00928426	75.4668
1-stearoyl-2-oleoyl-GPS (18:0/18:1) levels	rs78453362	3	78690859	G	A	0.154741	0.0347262	8.35e-06	8055	0.00245902	19.8513
1-stearoyl-2-oleoyl-GPS (18:0/18:1) levels	rs6871550	5	399096	T	C	0.0882151	0.0195516	6.42e-06	8055	0.00252092	20.3523
1-stearoyl-2-oleoyl-GPS (18:0/18:1) levels	rs9277341	6	33071848	T	C	-0.0774887	0.0166568	3.29e-06	8055	0.00267956	21.6364
1-stearoyl-2-oleoyl-GPS (18:0/18:1) levels	rs55731338	6	35173215	G	A	-0.21443	0.0462655	3.57e-06	8055	0.00265971	21.4758
1-stearoyl-2-oleoyl-GPS (18:0/18:1) levels	rs17831607	6	134363401	A	G	-0.106904	0.0224635	1.95e-06	8055	0.00280381	22.6425
1-stearoyl-2-oleoyl-GPS (18:0/18:1) levels	rs13234046	7	10971985	G	A	-0.0842069	0.0189265	8.62e-06	8055	0.00245145	19.7901
1-stearoyl-2-oleoyl-GPS (18:0/18:1) levels	rs138806707	8	20999141	T	C	-0.258703	0.0555882	3.26e-06	8055	0.00268167	21.6536
1-stearoyl-2-oleoyl-GPS (18:0/18:1) levels	rs80312835	10	110417837	A	G	0.296795	0.0661347	7.2e-06	8055	0.00249404	20.1348
1-stearoyl-2-oleoyl-GPS (18:0/18:1) levels	rs117022836	11	37651035	C	T	-0.228706	0.0457893	5.89e-07	8055	0.00308758	24.9413
1-stearoyl-2-oleoyl-GPS (18:0/18:1) levels	rs72761668	15	101725739	A	G	-0.173508	0.0382524	5.74e-06	8055	0.0025477	20.569
1-stearoyl-2-oleoyl-GPS (18:0/18:1) levels	rs55823223	17	75894282	G	A	-0.10594	0.0217392	1.1e-06	8055	0.0029396	23.7424
1-stearoyl-2-oleoyl-GPS (18:0/18:1) levels	rs75129304	19	54070271	T	G	-0.0846584	0.0188206	6.85e-06	8055	0.00250564	20.2286
1-stearoyl-2-oleoyl-GPS (18:0/18:1) levels	rs56058673	22	36081699	C	T	-0.155282	0.0336363	3.9e-06	8055	0.00263884	21.3068
1-myristoyl-2-palmitoyl-gpc (14:0/16:0) levels	rs148311684	1	4888680	G	A	-0.303145	0.0683667	9.25e-06	8271	0.0023715	19.6565
1-myristoyl-2-palmitoyl-gpc (14:0/16:0) levels	rs2996477	1	91920677	T	C	0.131699	0.0294263	7.62e-06	8271	0.00241593	20.0257
1-myristoyl-2-palmitoyl-gpc (14:0/16:0) levels	rs114128846	2	118280459	G	A	0.147692	0.031243	2.28e-06	8271	0.0026945	22.341
1-myristoyl-2-palmitoyl-gpc (14:0/16:0) levels	rs79682447	4	2260377	G	A	-0.189114	0.0384282	8.6e-07	8271	0.00291957	24.2126
1-myristoyl-2-palmitoyl-gpc (14:0/16:0) levels	rs28867983	4	21108584	A	G	0.0850279	0.019173	9.22e-06	8271	0.00237221	19.6625
1-myristoyl-2-palmitoyl-gpc (14:0/16:0) levels	rs4698782	4	109734125	T	C	-0.0728829	0.0154847	2.52e-06	8271	0.00267132	22.1483
1-myristoyl-2-palmitoyl-gpc (14:0/16:0) levels	rs12331085	4	171881699	G	A	-0.0932487	0.0176113	1.19e-07	8271	0.00337812	28.0284
1-myristoyl-2-palmitoyl-gpc (14:0/16:0) levels	rs4975528	5	1017800	G	A	0.0782659	0.0173632	6.56e-06	8271	0.00245054	20.3133
1-myristoyl-2-palmitoyl-gpc (14:0/16:0) levels	rs147325198	5	9684711	G	A	0.312097	0.065423	1.84e-06	8271	0.00274389	22.7517
1-myristoyl-2-palmitoyl-gpc (14:0/16:0) levels	rs9349828	6	56559434	T	C	0.073257	0.0164631	8.6e-06	8271	0.00238824	19.7957
1-myristoyl-2-palmitoyl-gpc (14:0/16:0) levels	rs116926922	6	159958678	G	T	0.200887	0.0425847	2.39e-06	8271	0.00268331	22.248
1-myristoyl-2-palmitoyl-gpc (14:0/16:0) levels	rs10868484	9	86776740	T	C	0.0967565	0.0211482	4.76e-06	8271	0.0025244	20.9271
1-myristoyl-2-palmitoyl-gpc (14:0/16:0) levels	rs4485089	11	12409814	A	G	-0.080974	0.0179663	6.58e-06	8271	0.00244991	20.3081
1-myristoyl-2-palmitoyl-gpc (14:0/16:0) levels	rs79292294	11	38215972	T	G	0.217589	0.0488736	8.5e-06	8271	0.00239071	19.8162
1-myristoyl-2-palmitoyl-gpc (14:0/16:0) levels	rs28704912	18	7928036	C	A	0.130285	0.0272362	1.72e-06	8271	0.00275891	22.8766
1-myristoyl-2-palmitoyl-gpc (14:0/16:0) levels	rs142273297	20	3610520	G	A	0.275401	0.0618858	8.58e-06	8271	0.00238865	19.799
Paraxanthine levels in elite athletes	rs114830966	1	74384420	G	A	-0.351981	0.0784625	7.26e-06	7840	0.00256026	20.1189
Paraxanthine levels in elite athletes	rs72799346	2	22414570	G	T	-0.243234	0.0539023	6.41e-06	7840	0.00259055	20.3574
Paraxanthine levels in elite athletes	rs10194878	2	138639888	T	C	0.0812524	0.0177378	4.63e-06	7840	0.00266929	20.9779
Paraxanthine levels in elite athletes	rs1503609	4	126847694	G	A	0.073513	0.0166079	9.58e-06	7840	0.00249286	19.5879
Paraxanthine levels in elite athletes	rs9370260	6	54056876	T	C	0.0811845	0.01711	2.09e-06	7840	0.00286342	22.5079
Paraxanthine levels in elite athletes	rs150604675	6	107115055	C	T	-0.211642	0.0468436	6.24e-06	7840	0.00259692	20.4076
Paraxanthine levels in elite athletes	rs78574673	6	152626771	T	G	0.228458	0.0504438	5.93e-06	7840	0.00260943	20.5063
Paraxanthine levels in elite athletes	rs118105917	6	159627396	C	T	-0.385059	0.0868612	9.29e-06	7840	0.00250034	19.6468
Paraxanthine levels in elite athletes	rs13243315	7	25474434	T	C	-0.0931508	0.020119	3.66e-06	7840	0.00272683	21.4314
Paraxanthine levels in elite athletes	rs150047778	7	116118257	T	C	-0.357145	0.0775345	4.1e-06	7840	0.00269904	21.2123
Paraxanthine levels in elite athletes	rs79361921	8	58022004	G	A	-0.22819	0.0472548	1.37e-06	7840	0.00296548	23.3126
Paraxanthine levels in elite athletes	rs78607630	9	107914662	A	G	-0.253719	0.0518432	9.88e-07	7840	0.00304566	23.9448
Paraxanthine levels in elite athletes	rs11599254	10	28929032	C	T	0.137987	0.0286132	1.42e-06	7840	0.00295761	23.2505
Paraxanthine levels in elite athletes	rs10509810	10	106005598	A	G	-0.0767333	0.0163837	2.82e-06	7840	0.00279006	21.9297
Paraxanthine levels in elite athletes	rs143167061	11	13186904	C	T	-0.255726	0.057744	9.48e-06	7840	0.00249537	19.6076
Paraxanthine levels in elite athletes	rs11032948	11	34951350	C	T	0.0933967	0.0187015	5.91e-07	7840	0.00317113	24.9344
Paraxanthine levels in elite athletes	rs643104	11	118696416	T	C	-0.081713	0.0174577	2.86e-06	7840	0.00278664	21.9027
Paraxanthine levels in elite athletes	rs17653722	12	52193734	G	T	-0.0950999	0.0212194	7.4e-06	7840	0.00255544	20.0809
Paraxanthine levels in elite athletes	rs75467050	12	97703428	C	T	-0.181124	0.0407723	8.9e-06	7840	0.00251081	19.7293
Paraxanthine levels in elite athletes	rs34563893	12	98038615	T	C	-0.343882	0.0708587	1.22e-06	7840	0.00299512	23.5462
Paraxanthine levels in elite athletes	rs2274148	13	49278988	C	T	0.199304	0.0441846	6.46e-06	7840	0.0025885	20.3413
Paraxanthine levels in elite athletes	rs7326993	13	92197195	A	G	-0.0721645	0.0163342	9.96e-06	7840	0.00248345	19.5137
Paraxanthine levels in elite athletes	rs115520044	14	49488289	G	A	0.30686	0.0617075	6.6e-07	7840	0.00314428	24.7226
Paraxanthine levels in elite athletes	rs28491088	15	24911167	A	C	0.0994323	0.0223294	8.47e-06	7840	0.00252283	19.8239
Paraxanthine levels in elite athletes	rs112492033	15	80442893	G	A	-0.270033	0.0581759	3.46e-06	7840	0.00274056	21.5396
Paraxanthine levels in elite athletes	rs62017761	16	6502503	T	G	-0.0738812	0.0158913	3.33e-06	7840	0.0027494	21.6092
Paraxanthine levels in elite athletes	rs57526497	17	79549816	A	C	-0.154204	0.0338631	5.27e-06	7840	0.002638	20.7313
Paraxanthine levels in elite athletes	rs77866717	18	43307829	T	C	-0.153486	0.0346997	9.72e-06	7840	0.00248936	19.5603
Paraxanthine levels in elite athletes	rs2245730	21	42705218	A	C	-0.0769941	0.0162704	2.22e-06	7840	0.00284815	22.3876
4-methyl-2-oxopentanoate levels	rs2291115	1	83555746	C	T	-0.0877537	0.0192477	5.14e-06	8255	0.00251168	20.7811
4-methyl-2-oxopentanoate levels	rs6754181	2	29743514	T	C	0.0935486	0.0202835	3.99e-06	8255	0.00257012	21.2659
4-methyl-2-oxopentanoate levels	rs893971	4	88282518	A	G	0.0924746	0.0150638	8.31e-10	8255	0.00454444	37.6765
4-methyl-2-oxopentanoate levels	rs56107485	6	156517427	A	C	-0.152913	0.0307105	6.39e-07	8255	0.0029943	24.7862
4-methyl-2-oxopentanoate levels	rs7012455	8	51775791	C	T	0.0767546	0.0165318	3.44e-06	8255	0.00260447	21.5508
4-methyl-2-oxopentanoate levels	rs58729469	11	36050283	C	T	0.0976357	0.0200177	1.07e-06	8255	0.00287357	23.7839
4-methyl-2-oxopentanoate levels	rs73597221	11	132238300	G	A	-0.17389	0.0348777	6.17e-07	8255	0.00300214	24.8513
4-methyl-2-oxopentanoate levels	rs75090459	13	22127850	G	A	0.26568	0.0567147	2.81e-06	8255	0.00265129	21.9392
4-methyl-2-oxopentanoate levels	rs12894999	14	102071272	G	A	-0.0850341	0.019043	7.99e-06	8255	0.00240963	19.9347
4-methyl-2-oxopentanoate levels	rs77753167	18	10814502	C	T	-0.147065	0.0310573	2.19e-06	8255	0.00270892	22.4174
3-indoxyl sulfate levels	rs140560919	1	147564521	T	C	0.292597	0.0654917	7.91e-06	8242	0.00241593	19.9555
3-indoxyl sulfate levels	rs492467	1	165912242	A	G	-0.0701385	0.0156135	7.05e-06	8242	0.00244241	20.1747
3-indoxyl sulfate levels	rs55839541	1	213870367	G	A	0.101358	0.0221088	4.55e-06	8242	0.00254359	21.0126
3-indoxyl sulfate levels	rs4649261	1	233808502	A	G	0.0737226	0.0158935	3.51e-06	8242	0.00260374	21.5108
3-indoxyl sulfate levels	rs146369127	3	22383982	G	A	0.269587	0.0567278	2.01e-06	8242	0.00273266	22.5788
3-indoxyl sulfate levels	rs7651697	3	72185534	T	C	0.0706641	0.0155505	5.52e-06	8242	0.00249913	20.6445
3-indoxyl sulfate levels	rs4692540	4	26529176	G	T	-0.0952962	0.0204074	3.02e-06	8242	0.00263874	21.8007
3-indoxyl sulfate levels	rs114842896	5	99893693	G	A	0.30447	0.0669031	5.34e-06	8242	0.00250654	20.7058
3-indoxyl sulfate levels	rs651578	6	25873655	T	C	0.0800674	0.01791	7.8e-06	8242	0.002419	19.9809
3-indoxyl sulfate levels	rs6904845	6	31256646	T	C	0.0774978	0.0174619	9.08e-06	8242	0.00238411	19.692
3-indoxyl sulfate levels	rs2496679	6	80609375	T	C	0.213632	0.0481132	8.99e-06	8242	0.00238635	19.7105
3-indoxyl sulfate levels	rs9479849	6	154431131	G	A	-0.39936	0.0884327	6.3e-06	8242	0.0024683	20.3891
3-indoxyl sulfate levels	rs139986278	7	79049588	T	C	-0.315708	0.0706034	7.77e-06	8242	0.00242011	19.9901
3-indoxyl sulfate levels	rs2016346	8	135425732	T	C	-0.0742048	0.01661	7.91e-06	8242	0.00241569	19.9535
3-indoxyl sulfate levels	rs117023050	12	132005752	T	C	0.16474	0.0370405	8.68e-06	8242	0.00239426	19.776
3-indoxyl sulfate levels	rs11078452	17	3503447	A	C	-0.266191	0.0555632	1.66e-06	8242	0.00277698	22.946
3-indoxyl sulfate levels	rs198542	17	50567176	G	A	0.0702721	0.0153512	4.7e-06	8242	0.00253598	20.9496
3-indoxyl sulfate levels	rs72987107	19	5335243	C	T	-0.255879	0.0532644	1.56e-06	8242	0.00279221	23.0722
Sphingosine 1-phosphate levels	rs140079282	3	99447594	C	A	-0.261606	0.056463	3.6e-06	8246	0.00259654	21.4616
Sphingosine 1-phosphate levels	rs1488103	3	169207806	G	A	-0.0723142	0.015939	5.71e-06	8246	0.00249	20.5788
Sphingosine 1-phosphate levels	rs1456759	4	31547799	C	T	-0.0816351	0.0173502	2.54e-06	8246	0.00267755	22.133
Sphingosine 1-phosphate levels	rs115939317	4	113730518	C	T	0.27762	0.0620996	7.8e-06	8246	0.00241785	19.9811
Sphingosine 1-phosphate levels	rs41397245	5	77874839	G	A	-0.0776802	0.0161082	1.42e-06	8246	0.00281229	23.2499
Sphingosine 1-phosphate levels	rs71588370	5	104821478	A	G	0.184415	0.0392364	2.6e-06	8246	0.00267183	22.0856
Sphingosine 1-phosphate levels	rs138132596	5	130309113	A	G	0.513535	0.109227	2.58e-06	8246	0.00267346	22.0991
Sphingosine 1-phosphate levels	rs141116536	6	1332934	T	C	0.229382	0.0484838	2.23e-06	8246	0.0027071	22.3779
Sphingosine 1-phosphate levels	rs9461721	6	31770631	A	G	-0.256109	0.0478132	8.49e-08	8246	0.00346739	28.6846
Sphingosine 1-phosphate levels	rs9360664	6	73331701	G	A	-0.0936889	0.0200697	3.04e-06	8246	0.00263576	21.7866
Sphingosine 1-phosphate levels	rs10960927	9	13072342	T	C	0.157515	0.0353441	8.33e-06	8246	0.00240282	19.8566
Sphingosine 1-phosphate levels	rs10744901	12	117707878	T	C	-0.0733906	0.0164198	7.84e-06	8246	0.00241686	19.9728
Sphingosine 1-phosphate levels	rs6493965	15	57893963	A	G	-0.0718094	0.0160027	7.21e-06	8246	0.00243598	20.1312
Sphingosine 1-phosphate levels	rs7200047	16	83117864	G	A	0.0725737	0.0157374	4e-06	8246	0.00257235	21.2612
Sphingosine 1-phosphate levels	rs1000821	17	76437921	C	T	0.0955501	0.0152708	3.92e-10	8246	0.0047254	39.1411
Sphingosine 1-phosphate levels	rs10502344	18	6107710	A	G	0.190151	0.0413987	4.37e-06	8246	0.00255194	21.092
Alpha-hydroxyisocaproate levels	rs72859389	1	8192624	A	C	0.132036	0.029663	8.54e-06	8250	0.00239585	19.8084
Alpha-hydroxyisocaproate levels	rs142728688	1	154655583	G	A	-0.23423	0.0483974	1.3e-06	8250	0.0028311	23.4172
Alpha-hydroxyisocaproate levels	rs1955284	2	8556927	C	T	0.0830487	0.0184612	6.84e-06	8250	0.00244697	20.2321
Alpha-hydroxyisocaproate levels	rs4852728	2	70902908	C	A	-0.0864222	0.0188155	4.37e-06	8250	0.00255068	21.0918
Alpha-hydroxyisocaproate levels	rs11715398	3	194116327	C	T	0.116068	0.0236777	9.49e-07	8250	0.00290422	24.0237
Alpha-hydroxyisocaproate levels	rs1808859	4	88313660	T	C	0.0726542	0.0146613	7.21e-07	8250	0.00296778	24.5511
Alpha-hydroxyisocaproate levels	rs35783478	4	108308227	G	A	0.0830143	0.0171179	1.24e-06	8250	0.00284259	23.5125
Alpha-hydroxyisocaproate levels	rs620617	5	19446738	C	T	-0.070098	0.0147602	2.04e-06	8250	0.00272639	22.5487
Alpha-hydroxyisocaproate levels	rs1975533	5	59406582	A	G	-0.119704	0.0225894	1.16e-07	8250	0.00339217	28.0739
Alpha-hydroxyisocaproate levels	rs34973031	5	73870529	A	C	-0.123459	0.0259273	1.92e-06	8250	0.00274085	22.6686
Alpha-hydroxyisocaproate levels	rs7737487	5	165055996	G	A	0.0727989	0.0146176	6.35e-07	8250	0.00299737	24.7966
Alpha-hydroxyisocaproate levels	rs734860	5	173972838	T	C	0.0779035	0.0152545	3.27e-07	8250	0.00315133	26.0743
Alpha-hydroxyisocaproate levels	rs62485457	7	104917075	T	C	0.228417	0.0492927	3.59e-06	8250	0.00259602	21.4677
Alpha-hydroxyisocaproate levels	rs76445723	8	19096342	G	T	-0.227203	0.0503536	6.42e-06	8250	0.00246174	20.3546
Alpha-hydroxyisocaproate levels	rs4934976	10	33502194	G	A	-0.0731137	0.0155296	2.5e-06	8250	0.00267952	22.1601
Alpha-hydroxyisocaproate levels	rs10832920	11	18320322	A	G	-0.0659084	0.0142595	3.8e-06	8250	0.00258283	21.3583
Alpha-hydroxyisocaproate levels	rs113914810	12	72255376	C	T	0.195815	0.0434709	6.65e-06	8250	0.00245343	20.2857
Alpha-hydroxyisocaproate levels	rs78820411	15	26233756	A	G	0.170371	0.0373253	5.01e-06	8250	0.00251904	20.8295
Alpha-hydroxyisocaproate levels	rs10414919	19	19944477	G	A	-0.0797399	0.0161833	8.34e-07	8250	0.00293418	24.2724
Alpha-hydroxyisocaproate levels	rs151029917	20	717462	G	T	0.405287	0.0904053	7.36e-06	8250	0.00243012	20.0924
Alpha-hydroxyisocaproate levels	rs79376596	20	2418904	A	G	0.195553	0.0432889	6.26e-06	8250	0.00246745	20.4019
1-stearoyl-GPI (18:0) levels	rs10789117	1	62606594	A	C	-0.0805466	0.0157387	3.09e-07	8260	0.00316083	26.1849
1-stearoyl-GPI (18:0) levels	rs9436300	1	65429581	A	G	0.0754039	0.0169789	8.95e-06	8260	0.00238206	19.718
1-stearoyl-GPI (18:0) levels	rs151115380	1	164755085	C	T	0.310888	0.0661973	2.65e-06	8260	0.00266311	22.0507
1-stearoyl-GPI (18:0) levels	rs13035306	2	123961851	C	T	-0.156036	0.0325815	1.68e-06	8260	0.002769	22.9299
1-stearoyl-GPI (18:0) levels	rs35311550	3	542329	T	C	-0.322065	0.0642743	5.42e-07	8260	0.0030305	25.1019
1-stearoyl-GPI (18:0) levels	rs7610125	3	152913328	C	T	-0.0758416	0.0155174	1.02e-06	8260	0.00288365	23.8821
1-stearoyl-GPI (18:0) levels	rs139782415	4	10514994	C	T	0.126378	0.0264791	1.82e-06	8260	0.00275018	22.7736
1-stearoyl-GPI (18:0) levels	rs6849130	4	164626088	T	C	-0.108294	0.0237693	5.21e-06	8260	0.00250672	20.7525
1-stearoyl-GPI (18:0) levels	rs4266604	7	52911031	T	C	0.0745017	0.0166127	7.3e-06	8260	0.00242893	20.107
1-stearoyl-GPI (18:0) levels	rs13265847	8	29804288	A	G	-0.156331	0.0336519	3.39e-06	8260	0.0026059	21.5757
1-stearoyl-GPI (18:0) levels	rs78765237	9	8396478	G	A	0.24977	0.053264	2.74e-06	8260	0.00265508	21.9841
1-stearoyl-GPI (18:0) levels	rs1836921	9	104991756	G	A	-0.0775788	0.0170992	5.71e-06	8260	0.00248584	20.5792
1-stearoyl-GPI (18:0) levels	rs2435583	11	98703115	A	G	-0.0990229	0.0204562	1.29e-06	8260	0.00282886	23.427
1-stearoyl-GPI (18:0) levels	rs7302336	12	130523620	G	A	0.113218	0.0239989	2.39e-06	8260	0.0026872	22.2507
1-stearoyl-GPI (18:0) levels	rs113735393	16	81524461	G	A	-0.207519	0.0411356	4.54e-07	8260	0.00307159	25.4434
1-stearoyl-GPI (18:0) levels	rs141437456	17	78927185	C	T	-0.347399	0.0764493	5.51e-06	8260	0.00249371	20.6445
1,2-dipalmitoyl-gpc (16:0/16:0) levels	rs2745311	1	18577539	C	A	0.0702244	0.0154888	5.79e-06	8264	0.00248125	20.5511
1,2-dipalmitoyl-gpc (16:0/16:0) levels	rs2032969	1	74709980	G	A	-0.111093	0.0248798	8e-06	8264	0.00240682	19.9331
1,2-dipalmitoyl-gpc (16:0/16:0) levels	rs6753019	2	113190582	G	A	-0.0961117	0.0210504	4.98e-06	8264	0.00251621	20.8414
1,2-dipalmitoyl-gpc (16:0/16:0) levels	rs145128297	5	25233533	G	A	-0.298888	0.0637577	2.76e-06	8264	0.00265221	21.9708
1,2-dipalmitoyl-gpc (16:0/16:0) levels	rs4920834	5	85752257	G	A	0.0902345	0.0181074	6.25e-07	8264	0.00299599	24.8272
1,2-dipalmitoyl-gpc (16:0/16:0) levels	rs1061808	6	32168770	T	G	0.200092	0.0156583	2.16e-37	8264	0.0193768	163.254
1,2-dipalmitoyl-gpc (16:0/16:0) levels	rs9374755	6	97711860	T	C	-0.0754855	0.0167415	6.52e-06	8264	0.00245404	20.3251
1,2-dipalmitoyl-gpc (16:0/16:0) levels	rs183181954	8	11351824	A	G	0.857517	0.179475	1.77e-06	8264	0.00275479	22.823
1,2-dipalmitoyl-gpc (16:0/16:0) levels	rs12544703	8	58397865	A	G	-0.106164	0.019997	1.1e-07	8264	0.00339904	28.1786
1,2-dipalmitoyl-gpc (16:0/16:0) levels	rs72728195	8	137578752	T	C	-0.0764083	0.0166291	4.33e-06	8264	0.00254827	21.1076
1,2-dipalmitoyl-gpc (16:0/16:0) levels	rs185772485	10	4381415	A	G	-0.277576	0.0576862	1.5e-06	8264	0.00279392	23.1481
1,2-dipalmitoyl-gpc (16:0/16:0) levels	rs7900015	10	23801354	G	A	0.160184	0.0357053	7.25e-06	8264	0.00242955	20.1218
1,2-dipalmitoyl-gpc (16:0/16:0) levels	rs102275	11	61790331	T	C	-0.220549	0.015913	1.11e-43	8264	0.0227162	192.044
1,2-dipalmitoyl-gpc (16:0/16:0) levels	rs3019671	11	134624160	C	T	-0.0743413	0.0156753	2.11e-06	8264	0.0027143	22.4866
1,2-dipalmitoyl-gpc (16:0/16:0) levels	rs10778301	12	103893299	G	A	-0.0693898	0.0154191	6.79e-06	8264	0.00244467	20.2473
1,2-dipalmitoyl-gpc (16:0/16:0) levels	rs7320739	13	106285700	T	G	-0.0957937	0.0206722	3.59e-06	8264	0.00259169	21.4682
1,2-dipalmitoyl-gpc (16:0/16:0) levels	rs61979368	14	76348790	C	T	0.0825341	0.0180997	5.12e-06	8264	0.00250982	20.7883
1,2-dipalmitoyl-gpc (16:0/16:0) levels	rs45617141	15	43331199	T	G	0.264148	0.0582611	5.79e-06	8264	0.00248124	20.551
1,2-dipalmitoyl-gpc (16:0/16:0) levels	rs1601935	15	58379566	G	T	-0.0771848	0.0168088	4.39e-06	8264	0.00254503	21.0807
1,2-dipalmitoyl-gpc (16:0/16:0) levels	rs12438714	15	93042745	G	T	-0.138473	0.0307182	6.55e-06	8264	0.00245291	20.3158
1,2-dipalmitoyl-gpc (16:0/16:0) levels	rs117470433	16	4834391	C	T	0.26326	0.0585744	6.98e-06	8264	0.00243839	20.1952
1,2-dipalmitoyl-gpc (16:0/16:0) levels	rs141357957	16	9809295	C	T	-0.30519	0.0679417	7.06e-06	8264	0.00243567	20.1726
1,2-dipalmitoyl-gpc (16:0/16:0) levels	rs17231506	16	56960616	C	T	0.0901668	0.0162354	2.8e-08	8264	0.00371843	30.8363
1,2-dipalmitoyl-gpc (16:0/16:0) levels	rs57942043	17	73945909	A	C	0.167765	0.0372989	6.86e-06	8264	0.00244207	20.2258
1,2-dipalmitoyl-gpc (16:0/16:0) levels	rs17248720	19	11087511	C	T	-0.122497	0.0238862	2.92e-07	8264	0.00317239	26.2937
1,2-dipalmitoyl-gpc (16:0/16:0) levels	rs117752111	20	17379677	A	G	0.239516	0.0538015	8.51e-06	8264	0.00239249	19.8141
1,2-dipalmitoyl-gpc (16:0/16:0) levels	rs2075269	22	21001740	T	C	-0.0815166	0.0180752	6.49e-06	8264	0.00245509	20.3339
Maleate levels	rs72710584	1	171037487	A	G	-0.105459	0.0227622	3.6e-06	8171	0.00262014	21.4601
Maleate levels	rs139060216	1	242382913	T	C	-0.195659	0.0433217	6.29e-06	8171	0.00249018	20.3931
Maleate levels	rs3856630	3	137699699	T	C	0.247925	0.0558662	9.09e-06	8171	0.00240448	19.6896
Maleate levels	rs116633901	4	148481453	T	G	0.224574	0.0501538	7.54e-06	8171	0.00244778	20.0449
Maleate levels	rs62337911	4	182887202	A	G	-0.191127	0.0392515	1.12e-06	8171	0.00289333	23.7042
Maleate levels	rs6553200	4	188374075	C	T	-0.0778103	0.017129	5.56e-06	8171	0.00251907	20.6302
Maleate levels	rs150357582	5	24390851	G	T	-0.424684	0.0860667	8.04e-07	8171	0.00297094	24.3419
Maleate levels	rs13200335	6	41723085	C	A	-0.0760477	0.0156955	1.26e-06	8171	0.00286484	23.4701
Maleate levels	rs73073176	7	17523328	C	T	-0.120147	0.0230713	1.91e-07	8171	0.00330802	27.1129
Maleate levels	rs117247923	9	108564519	G	A	0.285202	0.0612361	3.2e-06	8171	0.00264767	21.6862
Maleate levels	rs12376985	9	134200542	A	G	0.1074	0.023991	7.58e-06	8171	0.00244665	20.0357
Maleate levels	rs61880906	11	35453504	A	C	-0.160747	0.0347303	3.68e-06	8171	0.00261491	21.4172
Maleate levels	rs74069834	12	21946362	A	G	-0.276781	0.0589389	2.65e-06	8171	0.00269168	22.0476
Maleate levels	rs73396358	12	115022298	G	T	-0.142941	0.0315949	6.06e-06	8171	0.00249872	20.4632
Maleate levels	rs115520044	14	49488289	G	A	0.286001	0.0604766	2.25e-06	8171	0.00272959	22.3591
Maleate levels	rs7245628	19	570206	G	A	0.076776	0.0170744	6.91e-06	8171	0.00246838	20.2141
Maleate levels	rs61457016	19	40579494	T	G	-0.269244	0.0526641	3.18e-07	8171	0.0031886	26.131
Maleate levels	rs6137886	20	23286377	T	G	0.165992	0.0366881	6.06e-06	8171	0.00249898	20.4653
Maleate levels	rs116882896	20	58754233	A	G	-0.166328	0.0373322	8.38e-06	8171	0.00242345	19.8453
Isovalerate (i5:0) levels	rs114248797	2	31395382	T	G	0.36155	0.0786193	4.25e-06	7862	0.00268274	21.1431
Isovalerate (i5:0) levels	rs59173308	2	185056021	G	A	-0.171301	0.036733	3.11e-06	7862	0.00275851	21.7419
Isovalerate (i5:0) levels	rs887829	2	233759924	C	T	0.0820467	0.0165917	7.61e-07	7862	0.00310069	24.4472
Isovalerate (i5:0) levels	rs2407999	5	123961638	A	G	0.114291	0.0243102	2.58e-06	7862	0.00280346	22.0972
Isovalerate (i5:0) levels	rs9295793	6	29129992	C	A	-0.0973961	0.0213833	5.24e-06	7862	0.00263182	20.7407
Isovalerate (i5:0) levels	rs142706506	6	66591545	T	G	0.254733	0.0544181	2.85e-06	7862	0.00277934	21.9065
Isovalerate (i5:0) levels	rs80329585	8	33912188	A	C	-0.348749	0.0765056	5.15e-06	7862	0.00263609	20.7744
Isovalerate (i5:0) levels	rs7047835	9	36999904	T	C	-0.147304	0.0325318	5.95e-06	7862	0.00260105	20.4976
Isovalerate (i5:0) levels	rs117350340	9	70423053	T	C	-0.16461	0.0364871	6.44e-06	7862	0.00258213	20.3481
Isovalerate (i5:0) levels	rs150981358	10	30545016	G	A	0.227853	0.0482807	2.37e-06	7862	0.00282489	22.2665
Isovalerate (i5:0) levels	rs188242626	11	24360811	C	T	-0.239692	0.0496341	1.37e-06	7862	0.00295752	23.315
Isovalerate (i5:0) levels	rs117742113	11	73348103	C	T	-0.234768	0.0504297	3.23e-06	7862	0.00274901	21.6668
Isovalerate (i5:0) levels	rs8014050	14	98902364	A	G	-0.0705248	0.0158333	8.42e-06	7862	0.00251717	19.8349
Isovalerate (i5:0) levels	rs35721219	16	1452378	C	T	0.162517	0.0360284	6.46e-06	7862	0.00258138	20.3422
Isovalerate (i5:0) levels	rs117546625	16	81252545	A	G	-0.236693	0.0482055	9.1e-07	7862	0.00305714	24.1028
Isovalerate (i5:0) levels	rs112755187	19	16997625	C	T	-0.177624	0.0377539	2.54e-06	7862	0.00280754	22.1294
Isovalerate (i5:0) levels	rs4815566	20	3100992	C	T	0.111171	0.0247376	6.99e-06	7862	0.00256224	20.191
4-acetylphenol sulfate levels	rs3767942	1	40825859	A	G	0.0875381	0.018901	3.63e-06	7135	0.00299728	21.4439
4-acetylphenol sulfate levels	rs114393741	2	38869235	G	A	0.302597	0.068433	9.79e-06	7135	0.00273285	19.5468
4-acetylphenol sulfate levels	rs144625636	2	76289291	C	T	0.317716	0.0716714	9.3e-06	7135	0.00274662	19.6456
4-acetylphenol sulfate levels	rs6756669	2	190845343	A	G	0.0812734	0.018386	9.85e-06	7135	0.00273112	19.5344
4-acetylphenol sulfate levels	rs76793324	3	89262202	T	C	0.293567	0.0653061	6.95e-06	7135	0.00282413	20.2016
4-acetylphenol sulfate levels	rs1969346	3	183586691	C	T	0.169438	0.0381465	8.92e-06	7135	0.00275752	19.7238
4-acetylphenol sulfate levels	rs78621707	4	38278308	G	A	0.278554	0.0565295	8.33e-07	7135	0.00339156	24.2743
4-acetylphenol sulfate levels	rs13102958	4	86957477	A	G	0.0755964	0.0167714	6.56e-06	7135	0.00283945	20.3115
4-acetylphenol sulfate levels	rs4355631	6	131505809	A	G	-0.0795996	0.017082	3.16e-06	7135	0.00303411	21.7081
4-acetylphenol sulfate levels	rs10101376	8	1296114	A	G	0.0755876	0.0168628	7.38e-06	7135	0.00280819	20.0872
4-acetylphenol sulfate levels	rs1521039	8	12987641	A	G	-0.133494	0.0265452	4.93e-07	7135	0.003532	25.2831
4-acetylphenol sulfate levels	rs12354542	10	109553005	T	C	-0.175898	0.0373161	2.43e-06	7135	0.00310445	22.213
4-acetylphenol sulfate levels	rs11040389	11	6040911	C	T	0.0796657	0.0165432	1.47e-06	7135	0.00323967	23.1837
4-acetylphenol sulfate levels	rs79284264	11	19806821	T	C	0.231367	0.0522866	9.64e-06	7135	0.00273677	19.5749
4-acetylphenol sulfate levels	rs12319193	12	70404643	G	T	0.439649	0.0912265	1.44e-06	7135	0.00324463	23.2193
4-acetylphenol sulfate levels	rs12878900	14	84867017	A	G	-0.132112	0.0261536	4.39e-07	7135	0.0035635	25.5094
4-acetylphenol sulfate levels	rs116938011	16	28999791	C	T	-0.380537	0.0845499	6.77e-06	7135	0.00283102	20.251
4-acetylphenol sulfate levels	rs12444105	16	82423578	A	G	-0.0782771	0.0172342	5.57e-06	7135	0.00288296	20.6236
4-acetylphenol sulfate levels	rs739244	22	49666510	A	G	-0.0872158	0.0188382	3.66e-06	7135	0.00299512	21.4284
Phenyllactate (PLA) levels in elite athletes	rs13396369	2	113254175	C	T	0.0893767	0.0186298	1.61e-06	8235	0.00278713	23.0105
Phenyllactate (PLA) levels in elite athletes	rs116721959	2	136773975	C	T	-0.21061	0.0459716	4.62e-06	8235	0.0025422	20.9833
Phenyllactate (PLA) levels in elite athletes	rs34064769	2	217776399	C	A	0.0678602	0.0145435	3.07e-06	8235	0.00263683	21.7664
Phenyllactate (PLA) levels in elite athletes	rs78199411	3	137191426	T	C	0.183637	0.0391572	2.74e-06	8235	0.00266364	21.9883
Phenyllactate (PLA) levels in elite athletes	rs2359874	5	77382351	C	T	0.0730231	0.0149781	1.09e-06	8235	0.00287801	23.763
Phenyllactate (PLA) levels in elite athletes	rs79724540	5	180175657	C	T	-0.117073	0.0231742	4.38e-07	8235	0.00308956	25.5152
Phenyllactate (PLA) levels in elite athletes	rs4291084	6	23214941	A	G	-0.082695	0.016704	7.4e-07	8235	0.00296731	24.5026
Phenyllactate (PLA) levels in elite athletes	rs9470970	6	39126256	G	A	-0.145262	0.0290503	5.72e-07	8235	0.00302707	24.9975
Phenyllactate (PLA) levels in elite athletes	rs12529420	6	169029431	G	A	0.0674951	0.0150882	7.7e-06	8235	0.00242411	20.0062
Phenyllactate (PLA) levels in elite athletes	rs73396011	9	3779667	A	G	0.149295	0.0310577	1.53e-06	8235	0.00279815	23.1018
Phenyllactate (PLA) levels in elite athletes	rs7867041	9	120012695	G	A	0.0783952	0.0173588	6.3e-06	8235	0.0024706	20.3908
Phenyllactate (PLA) levels in elite athletes	rs73669981	9	128861549	C	T	-0.194512	0.039425	8.07e-07	8235	0.00294716	24.3357
Phenyllactate (PLA) levels in elite athletes	rs10834052	11	1433445	T	C	0.0807497	0.0182606	9.78e-06	8235	0.00236896	19.55
Phenyllactate (PLA) levels in elite athletes	rs73351721	12	58437193	G	A	-0.14389	0.0302864	2.02e-06	8235	0.00273347	22.5663
Phenyllactate (PLA) levels in elite athletes	rs17783490	12	90256821	G	T	0.165104	0.035623	3.57e-06	8235	0.00260171	21.4758
Phenyllactate (PLA) levels in elite athletes	rs937475	12	102854494	A	G	-0.0703956	0.0148295	2.06e-06	8235	0.0027289	22.5285
Phenyllactate (PLA) levels in elite athletes	rs35446494	12	119095413	A	G	0.171055	0.0375046	5.09e-06	8235	0.00251967	20.7968
Phenyllactate (PLA) levels in elite athletes	rs56381820	13	62164419	T	C	0.0842604	0.0180851	3.18e-06	8235	0.00262905	21.702
Phenyllactate (PLA) levels in elite athletes	rs7141384	14	43591995	T	G	-0.0706039	0.0152423	3.62e-06	8235	0.00259874	21.4512
Phenyllactate (PLA) levels in elite athletes	rs11076256	16	58718562	C	T	0.447662	0.0265192	6.24e-64	8235	0.0334458	284.888
Phenyllactate (PLA) levels in elite athletes	rs143277630	16	58781671	C	T	-0.194762	0.0339985	1.01e-08	8235	0.00396916	32.8083
Phenyllactate (PLA) levels in elite athletes	rs74546847	18	34303331	C	T	-0.242796	0.0487618	6.38e-07	8235	0.00300161	24.7867
Phenyllactate (PLA) levels in elite athletes	rs143566944	21	41623472	C	T	0.287805	0.0642476	7.48e-06	8235	0.00243087	20.0621
N-acetylaspartate (naa) levels	rs12039358	1	159607962	T	G	-0.0910294	0.0184878	8.49e-07	8148	0.00296655	24.2374
N-acetylaspartate (naa) levels	rs35308250	1	177997870	A	C	0.0764696	0.0169105	6.13e-06	8148	0.00250337	20.4436
N-acetylaspartate (naa) levels	rs139706814	2	15960932	A	G	-0.196608	0.0437219	6.9e-06	8148	0.00247558	20.2161
N-acetylaspartate (naa) levels	rs62127223	2	45870207	G	A	-0.136176	0.0283979	1.62e-06	8148	0.00281419	22.9891
N-acetylaspartate (naa) levels	rs9869057	3	66407622	T	C	-0.811824	0.183334	9.51e-06	8148	0.00240073	19.6034
N-acetylaspartate (naa) levels	rs150965318	3	181780441	T	C	-0.209464	0.0468532	7.8e-06	8148	0.00244695	19.9818
N-acetylaspartate (naa) levels	rs79315153	8	116831071	A	G	-0.10644	0.0237273	7.26e-06	8148	0.00246372	20.119
N-acetylaspartate (naa) levels	rs2248456	10	88032614	G	A	0.0745846	0.0154974	1.49e-06	8148	0.00283463	23.1566
N-acetylaspartate (naa) levels	rs35911794	10	119061863	T	C	0.192938	0.042974	7.13e-06	8148	0.00246774	20.152
N-acetylaspartate (naa) levels	rs10845794	12	13509204	G	T	-0.0705395	0.0158112	8.14e-06	8148	0.00243683	19.8989
N-acetylaspartate (naa) levels	rs74895134	12	71385691	G	A	0.266447	0.0599771	8.89e-06	8148	0.00241629	19.7308
N-acetylaspartate (naa) levels	rs117572246	12	83954847	G	A	-0.335037	0.0692125	1.29e-06	8148	0.0028676	23.4266
N-acetylaspartate (naa) levels	rs2025408	13	30670785	C	A	-0.336702	0.0757383	8.76e-06	8148	0.00241968	19.7585
N-acetylaspartate (naa) levels	rs150753233	15	79040461	A	G	0.388784	0.0814519	1.81e-06	8148	0.00278837	22.7776
N-acetylaspartate (naa) levels	rs11073480	15	96379916	A	G	0.0960883	0.021254	6.16e-06	8148	0.00250219	20.434
N-acetylaspartate (naa) levels	rs113199593	16	13424059	A	G	-0.318765	0.0717581	8.9e-06	8148	0.00241601	19.7284
N-acetylaspartate (naa) levels	rs74509445	16	80975048	C	T	-0.139499	0.0313242	8.45e-06	8148	0.00242815	19.8278
N-acetylaspartate (naa) levels	rs11868853	17	72270399	A	G	0.0822351	0.0175866	2.93e-06	8148	0.00267631	21.8597
N-acetylaspartate (naa) levels	rs80135198	18	66572172	C	T	0.27184	0.0603487	6.65e-06	8148	0.00248405	20.2854
N-acetylaspartate (naa) levels	rs409751	22	22924624	C	T	0.0743278	0.0161645	4.26e-06	8148	0.00258822	21.1384
Palmitoylcarnitine levels (Metabolon platform)	rs113511960	1	27520714	C	T	-0.28963	0.0631312	4.48e-06	8256	0.00254287	21.0423
Palmitoylcarnitine levels (Metabolon platform)	rs17569868	1	39827239	A	C	0.0839015	0.0186144	6.56e-06	8256	0.00245473	20.3112
Palmitoylcarnitine levels (Metabolon platform)	rs1799822	1	53213557	A	G	0.084205	0.0181362	3.44e-06	8256	0.00260424	21.5515
Palmitoylcarnitine levels (Metabolon platform)	rs72696241	1	154232217	G	A	0.0788913	0.0170751	3.83e-06	8256	0.00257894	21.3416
Palmitoylcarnitine levels (Metabolon platform)	rs114684303	1	173290818	C	A	-0.326277	0.0685956	1.97e-06	8256	0.00273289	22.6191
Palmitoylcarnitine levels (Metabolon platform)	rs2167534	2	106063072	G	A	-0.0774604	0.0172303	6.94e-06	8256	0.00244198	20.2055
Palmitoylcarnitine levels (Metabolon platform)	rs72906893	2	185389163	C	T	0.0927839	0.0204954	5.98e-06	8256	0.0024762	20.4893
Palmitoylcarnitine levels (Metabolon platform)	rs79450911	3	149250498	C	T	-0.240404	0.0517006	3.32e-06	8256	0.00261208	21.6166
Palmitoylcarnitine levels (Metabolon platform)	rs2612989	4	180741150	G	A	0.0945784	0.0198049	1.79e-06	8256	0.00275468	22.7999
Palmitoylcarnitine levels (Metabolon platform)	rs2963905	5	9860625	C	A	-0.0810907	0.0169006	1.6e-06	8256	0.00278073	23.0161
Palmitoylcarnitine levels (Metabolon platform)	rs72777087	5	92421692	A	G	0.0928261	0.0202234	4.43e-06	8256	0.0025454	21.0633
Palmitoylcarnitine levels (Metabolon platform)	rs143370068	5	151384678	C	T	-0.313926	0.0696259	6.52e-06	8256	0.00245627	20.3239
Palmitoylcarnitine levels (Metabolon platform)	rs12205483	6	21309401	C	T	-0.234035	0.0522496	7.49e-06	8256	0.00242422	20.0581
Palmitoylcarnitine levels (Metabolon platform)	rs12210538	6	110438805	A	G	-0.169243	0.0176414	8.51e-22	8256	0.0110248	92.0132
Palmitoylcarnitine levels (Metabolon platform)	rs1171623	10	59703726	G	T	0.105784	0.018426	9.41e-09	8256	0.00397629	32.9513
Palmitoylcarnitine levels (Metabolon platform)	rs174544	11	61800281	C	A	-0.0864977	0.0165349	1.68e-07	8256	0.00330369	27.359
Palmitoylcarnitine levels (Metabolon platform)	rs111269071	11	98016962	T	C	0.139429	0.0302597	4.07e-06	8256	0.00256503	21.2262
Palmitoylcarnitine levels (Metabolon platform)	rs887477	12	6336816	A	C	0.0717292	0.0155223	3.82e-06	8256	0.00257981	21.3489
Palmitoylcarnitine levels (Metabolon platform)	rs7143692	14	77232936	A	G	0.0865656	0.0187875	4.07e-06	8256	0.00256488	21.225
Palmitoylcarnitine levels (Metabolon platform)	rs138066517	17	36800135	C	T	-0.18999	0.042387	7.39e-06	8256	0.00242757	20.0859
Palmitoylcarnitine levels (Metabolon platform)	rs75555206	17	68326876	G	A	-0.22333	0.0498164	7.36e-06	8256	0.00242842	20.093
Palmitoylcarnitine levels (Metabolon platform)	rs78422675	18	72567505	C	T	0.557491	0.111628	5.91e-07	8256	0.00301196	24.9359
Erythritol levels in elite athletes	rs72692616	1	45941615	G	A	-0.333531	0.0319348	1.56e-25	8167	0.0131801	109.053
Erythritol levels in elite athletes	rs150074699	1	64594052	G	A	1.31346	0.291544	6.63e-06	8167	0.00247905	20.2917
Erythritol levels in elite athletes	rs376874259	1	176310423	T	G	-0.178181	0.0359668	7.27e-07	8167	0.00299608	24.5365
Erythritol levels in elite athletes	rs55769487	2	127080539	C	T	0.0923657	0.0199838	3.8e-06	8167	0.00260896	21.3579
Erythritol levels in elite athletes	rs116078994	3	41058781	C	A	0.252839	0.0537262	2.53e-06	8167	0.00270444	22.1416
Erythritol levels in elite athletes	rs9858049	3	53243795	C	T	-0.135463	0.0219498	6.76e-10	8167	0.00464191	38.078
Erythritol levels in elite athletes	rs12633047	3	53359817	C	T	0.130274	0.0282786	4.09e-06	8167	0.00259185	21.2175
Erythritol levels in elite athletes	rs4426692	3	84693906	A	G	-0.068372	0.0152462	7.31e-06	8167	0.00245642	20.1061
Erythritol levels in elite athletes	rs9813594	3	109996814	T	C	-0.0730144	0.0154387	2.25e-06	8167	0.00273115	22.3609
Erythritol levels in elite athletes	rs142601344	3	165864102	C	T	0.34102	0.0685053	6.42e-07	8167	0.00302505	24.7745
Erythritol levels in elite athletes	rs27598	5	50862465	G	A	-0.0675333	0.0149044	5.87e-06	8167	0.00250758	20.5258
Erythritol levels in elite athletes	rs144368133	5	57931118	A	G	-0.33485	0.0704029	1.97e-06	8167	0.0027622	22.6159
Erythritol levels in elite athletes	rs79695006	7	108293669	A	G	0.146655	0.0312792	2.75e-06	8167	0.00268443	21.9774
Erythritol levels in elite athletes	rs181823223	11	32514486	C	T	-0.108427	0.02309	2.66e-06	8167	0.00269273	22.0455
Erythritol levels in elite athletes	rs71480323	11	116900884	G	A	-0.101121	0.0217504	3.33e-06	8167	0.0026396	21.6094
Erythritol levels in elite athletes	rs12893100	14	90695719	C	T	0.0721428	0.016087	7.31e-06	8167	0.00245643	20.1062
Erythritol levels in elite athletes	rs1865475	15	55114297	G	A	-0.115293	0.0244655	2.45e-06	8167	0.00271179	22.202
Erythritol levels in elite athletes	rs35208507	16	20377607	A	G	-0.0782231	0.0157699	7.04e-07	8167	0.00300361	24.5983
Erythritol levels in elite athletes	rs148188291	18	21282765	A	G	-0.312133	0.068299	4.88e-06	8167	0.00255082	20.8807
Erythritol levels in elite athletes	rs150921780	22	43342695	C	T	0.157491	0.0349348	6.54e-06	8167	0.00248229	20.3184
Hexanoylcarnitine levels (Biocrates platform)	rs75690409	1	9468265	A	G	0.265713	0.0585954	5.77e-06	8242	0.00248876	20.5586
Hexanoylcarnitine levels (Biocrates platform)	rs149556176	1	74971148	T	C	0.49122	0.0634609	9.9e-15	8242	0.00721708	59.901
Hexanoylcarnitine levels (Biocrates platform)	rs2185152	1	75758325	C	T	-0.4316	0.0153412	3.83e-174	8242	0.0876171	791.296
Hexanoylcarnitine levels (Biocrates platform)	rs36012907	1	204619938	C	T	0.128382	0.0263672	1.12e-06	8242	0.00286814	23.7014
Hexanoylcarnitine levels (Biocrates platform)	rs16865990	2	224459365	A	G	-0.356033	0.075046	2.09e-06	8242	0.00272338	22.5019
Hexanoylcarnitine levels (Biocrates platform)	rs1391967	3	1322878	A	G	-0.0857333	0.0192503	8.44e-06	8242	0.00240075	19.8298
Hexanoylcarnitine levels (Biocrates platform)	rs62290256	3	185538454	A	G	0.16173	0.0316506	3.22e-07	8242	0.00315799	26.1043
Hexanoylcarnitine levels (Biocrates platform)	rs17843902	4	158719996	T	C	-0.0833266	0.0163535	3.48e-07	8242	0.00314013	25.9562
Hexanoylcarnitine levels (Biocrates platform)	rs77010315	5	151343594	C	A	-0.452358	0.0682548	3.41e-11	8242	0.00530099	43.913
Hexanoylcarnitine levels (Biocrates platform)	rs80254170	6	160093251	A	G	-0.124082	0.0280817	9.93e-06	8242	0.00236325	19.5194
Hexanoylcarnitine levels (Biocrates platform)	rs28540007	8	4552597	T	C	-0.239621	0.0526059	5.24e-06	8242	0.00251106	20.7432
Hexanoylcarnitine levels (Biocrates platform)	rs144724596	8	104841775	C	T	0.433125	0.0902822	1.61e-06	8242	0.0027847	23.01
Hexanoylcarnitine levels (Biocrates platform)	rs1171617	10	59707424	G	T	0.152178	0.0180475	3.4e-17	8242	0.00855277	71.0828
Hexanoylcarnitine levels (Biocrates platform)	rs141882839	11	7573189	G	A	0.245572	0.0474263	2.24e-07	8242	0.00324247	26.8049
Hexanoylcarnitine levels (Biocrates platform)	rs73001574	11	76064320	G	T	-0.28157	0.0599701	2.66e-06	8242	0.00266754	22.0393
Hexanoylcarnitine levels (Biocrates platform)	rs898847	11	110193739	T	C	0.0835404	0.0173534	1.48e-06	8242	0.00280396	23.1696
Hexanoylcarnitine levels (Biocrates platform)	rs117548628	12	70520580	G	A	-0.272418	0.059426	4.56e-06	8242	0.0025432	21.0094
Hexanoylcarnitine levels (Biocrates platform)	rs117138561	12	78559627	C	T	0.345285	0.0773593	8.07e-06	8242	0.00241129	19.917
Hexanoylcarnitine levels (Biocrates platform)	rs117907282	18	21078686	G	A	-0.347706	0.0762	5.04e-06	8242	0.00251992	20.8166
Hexanoylcarnitine levels (Biocrates platform)	rs113915691	19	56248382	G	A	-0.138771	0.0308238	6.73e-06	8242	0.00245316	20.2637
Acetylcarnitine levels (Biocrates platform)	rs61765007	1	71569179	G	A	-0.261156	0.0577114	6.03e-06	8262	0.00247239	20.4725
Acetylcarnitine levels (Biocrates platform)	rs1839212	2	14271175	G	A	0.217408	0.0465305	2.98e-06	8262	0.00263539	21.8258
Acetylcarnitine levels (Biocrates platform)	rs16865990	2	224459365	A	G	-0.373578	0.0752289	6.84e-07	8262	0.00297587	24.654
Acetylcarnitine levels (Biocrates platform)	rs139264311	3	19751997	A	G	-0.230906	0.0521359	9.47e-06	8262	0.00236855	19.6106
Acetylcarnitine levels (Biocrates platform)	rs138268157	3	57058647	A	G	0.107567	0.0225861	1.91e-06	8262	0.00273779	22.6762
Acetylcarnitine levels (Biocrates platform)	rs55640226	5	96602182	T	C	-0.129357	0.02927	9.9e-06	8262	0.00235843	19.5267
Acetylcarnitine levels (Biocrates platform)	rs74823953	5	151300049	C	T	-0.407734	0.0679719	1.99e-09	8262	0.00433633	35.9741
Acetylcarnitine levels (Biocrates platform)	rs117508585	7	1486664	G	A	-0.264148	0.0589634	7.47e-06	8262	0.00242321	20.0643
Acetylcarnitine levels (Biocrates platform)	rs114798927	8	9363866	T	C	-0.112961	0.0241021	2.78e-06	8262	0.00265161	21.9605
Acetylcarnitine levels (Biocrates platform)	rs10984356	9	118991295	A	G	-0.144742	0.0326654	9.38e-06	8262	0.00237081	19.6294
Acetylcarnitine levels (Biocrates platform)	rs1171617	10	59707424	G	T	0.215613	0.0180295	5.83e-33	8262	0.0170155	142.981
Acetylcarnitine levels (Biocrates platform)	rs898847	11	110193739	T	C	0.0867139	0.0173494	5.79e-07	8262	0.00301448	24.9749
Acetylcarnitine levels (Biocrates platform)	rs71454277	12	70452222	C	A	0.264081	0.0592975	8.45e-06	8262	0.00239483	19.8288
Acetylcarnitine levels (Biocrates platform)	rs55796423	14	34313094	G	A	-0.0969525	0.0211135	4.39e-06	8262	0.00254569	21.0811
Acetylcarnitine levels (Biocrates platform)	rs147882444	19	2924973	G	A	-0.269681	0.060037	7.06e-06	8262	0.00243623	20.1724
Acetylcarnitine levels (Biocrates platform)	rs273694	19	51129448	T	C	0.070912	0.0154344	4.34e-06	8262	0.00254839	21.1035
Iminodiacetate (IDA) levels	rs7626271	3	6732966	T	G	0.19145	0.0401333	1.84e-06	8213	0.00276311	22.7507
Iminodiacetate (IDA) levels	rs79787801	8	13384089	G	A	-0.132657	0.0290533	4.97e-06	8213	0.00253202	20.8432
Iminodiacetate (IDA) levels	rs72704298	9	8146661	A	G	0.13257	0.0283537	2.93e-06	8213	0.0026547	21.8557
Iminodiacetate (IDA) levels	rs2094632	9	90417237	A	G	0.0781469	0.0165713	2.41e-06	8213	0.00270044	22.2333
Iminodiacetate (IDA) levels	rs183008696	9	110154414	C	T	-0.371462	0.0801958	3.62e-06	8213	0.0026055	21.4496
Iminodiacetate (IDA) levels	rs113401873	9	116781555	G	A	0.249914	0.0558793	7.74e-06	8213	0.00242952	19.9974
Iminodiacetate (IDA) levels	rs117448509	11	105342649	G	T	0.255763	0.0576024	8.99e-06	8213	0.0023947	19.7101
Iminodiacetate (IDA) levels	rs185717944	12	63630484	T	C	0.292572	0.0661473	9.73e-06	8213	0.00237633	19.5585
Iminodiacetate (IDA) levels	rs11617909	13	32800725	G	T	-0.145908	0.0312604	3.05e-06	8213	0.00264555	21.7803
Iminodiacetate (IDA) levels	rs2967159	16	57777675	T	C	-0.0892336	0.0188596	2.23e-06	8213	0.00271837	22.3813
Iminodiacetate (IDA) levels	rs6506794	18	78213176	A	G	0.0767115	0.017227	8.47e-06	8213	0.00240853	19.8242
Iminodiacetate (IDA) levels	rs2386992	19	47966428	A	G	0.0750443	0.0165301	5.63e-06	8213	0.00250319	20.6053
Iminodiacetate (IDA) levels	rs1080669	19	51063011	C	T	-0.105885	0.0228046	3.43e-06	8213	0.00261808	21.5535
Iminodiacetate (IDA) levels	rs1297208	21	14935708	T	C	-0.072164	0.0161009	7.4e-06	8213	0.00243993	20.0833
Cysteine s-sulfate levels	rs17028699	3	3211589	C	T	0.121118	0.0238351	3.75e-07	8229	0.00312807	25.8153
Cysteine s-sulfate levels	rs949204	4	159438824	C	A	-0.176649	0.0351179	4.9e-07	8229	0.00306538	25.2965
Cysteine s-sulfate levels	rs140798906	5	92863313	T	C	0.347447	0.0757916	4.56e-06	8229	0.0025473	21.0102
Cysteine s-sulfate levels	rs140247774	6	18015216	C	T	0.132671	0.0299172	9.22e-06	8229	0.00238411	19.661
Cysteine s-sulfate levels	rs9349017	6	36843824	G	A	-0.0681227	0.0153172	8.69e-06	8229	0.00239792	19.7751
Cysteine s-sulfate levels	rs9294112	6	78464403	C	T	-0.0795037	0.0157707	4.63e-07	8229	0.00307884	25.4078
Cysteine s-sulfate levels	rs73391840	7	54342514	A	G	0.115721	0.026184	9.89e-06	8229	0.00236797	19.5275
Cysteine s-sulfate levels	rs67512771	10	11380921	C	T	0.37189	0.0780862	1.91e-06	8229	0.00274877	22.6764
Cysteine s-sulfate levels	rs117215329	10	49522298	C	T	0.256704	0.0545011	2.48e-06	8229	0.00268868	22.1794
Cysteine s-sulfate levels	rs11244781	10	126043660	C	T	-0.0897994	0.0184176	1.08e-06	8229	0.00288059	23.767
Cysteine s-sulfate levels	rs76358805	12	39096642	A	C	-0.325404	0.0704489	3.86e-06	8229	0.00258598	21.33
Cysteine s-sulfate levels	rs8024193	15	79234797	T	C	-0.125484	0.0278703	6.72e-06	8229	0.00245741	20.2669
Cysteine s-sulfate levels	rs11641923	16	4292671	G	A	-0.265368	0.0576737	4.2e-06	8229	0.00256613	21.1659
Cysteine s-sulfate levels	rs117088632	17	22734962	G	A	0.266147	0.0563105	2.29e-06	8229	0.00270732	22.3336
Oxalate (ethanedioate) levels	rs72680272	1	73727760	G	A	-0.375643	0.0834787	6.8e-06	8181	0.00246899	20.2438
Oxalate (ethanedioate) levels	rs647667	1	181416933	T	C	0.154413	0.032158	1.57e-06	8181	0.00281035	23.0507
Oxalate (ethanedioate) levels	rs2809969	1	199832888	T	C	-0.0696477	0.0152303	4.81e-06	8181	0.00254966	20.9069
Oxalate (ethanedioate) levels	rs4953634	2	48825697	T	C	-0.14883	0.0330522	6.7e-06	8181	0.00247229	20.2709
Oxalate (ethanedioate) levels	rs149160598	2	101781434	G	A	-0.305518	0.06029	4.03e-07	8181	0.00312907	25.673
Oxalate (ethanedioate) levels	rs1449141	2	231519173	A	C	-0.0813985	0.0168357	1.33e-06	8181	0.00284921	23.3703
Oxalate (ethanedioate) levels	rs1428090	5	116034218	A	C	0.0721094	0.015174	2.01e-06	8181	0.00275283	22.5776
Oxalate (ethanedioate) levels	rs62381198	5	138843482	C	T	-0.317886	0.047336	1.87e-11	8181	0.00548234	45.0872
Oxalate (ethanedioate) levels	rs77555311	5	162775308	A	G	-0.201776	0.0431392	2.91e-06	8181	0.00266703	21.872
Oxalate (ethanedioate) levels	rs145121944	6	83426346	A	G	-0.283903	0.059632	1.93e-06	8181	0.00276295	22.6608
Oxalate (ethanedioate) levels	rs11766962	7	126853325	T	C	-0.0829003	0.0183671	6.38e-06	8181	0.00248396	20.3669
Oxalate (ethanedioate) levels	rs1995538	8	4330081	G	T	0.445516	0.0952138	2.88e-06	8181	0.00266907	21.8887
Oxalate (ethanedioate) levels	rs145856286	8	30666453	G	A	-0.386166	0.084412	4.77e-06	8181	0.00255166	20.9235
Oxalate (ethanedioate) levels	rs112268836	9	98839030	T	C	0.356864	0.0757379	2.46e-06	8181	0.00270642	22.1959
Oxalate (ethanedioate) levels	rs77008478	10	61457539	A	G	-0.327811	0.0709191	3.79e-06	8181	0.00260484	21.3606
Oxalate (ethanedioate) levels	rs117338371	11	90979532	G	A	-0.179984	0.0406824	9.68e-06	8181	0.00238677	19.5681
Oxalate (ethanedioate) levels	rs117461873	12	106362215	G	A	-0.269529	0.0573321	2.59e-06	8181	0.00269425	22.0958
Oxalate (ethanedioate) levels	rs113601767	13	57109096	A	G	-0.172283	0.0380449	5.94e-06	8181	0.00250034	20.5015
Oxalate (ethanedioate) levels	rs373578	13	110571088	A	G	0.0789206	0.0174154	5.85e-06	8181	0.00250391	20.5309
Oxalate (ethanedioate) levels	rs756874	15	91174007	A	G	0.0765485	0.0157536	1.18e-06	8181	0.00287777	23.6052
DHEAS levels	rs75561083	1	18620603	C	T	0.242916	0.054521	8.37e-06	8228	0.00240682	19.8463
DHEAS levels	rs141370991	1	95564733	C	T	-0.239218	0.047825	5.68e-07	8228	0.00303155	25.0134
DHEAS levels	rs10494157	1	113348416	G	A	-0.0929436	0.0200791	3.68e-06	8228	0.00259733	21.4213
DHEAS levels	rs6428823	1	119408720	C	T	-0.0632887	0.0136504	3.55e-06	8228	0.00260576	21.491
DHEAS levels	rs12049195	1	156063096	G	A	-0.0676001	0.013428	4.8e-07	8228	0.00307073	25.3377
DHEAS levels	rs76895520	1	211502804	G	A	-0.209452	0.0467287	7.38e-06	8228	0.00243584	20.0861
DHEAS levels	rs76768009	1	218069033	G	A	-0.157937	0.0356743	9.55e-06	8228	0.00237645	19.5953
DHEAS levels	rs1807334	2	30631364	G	A	0.0626868	0.0137327	5e-06	8228	0.00252608	20.8322
DHEAS levels	rs79317397	2	139657929	C	A	0.244906	0.0523019	2.83e-06	8228	0.00265775	21.9209
DHEAS levels	rs2055157	3	23208068	C	A	0.0781081	0.0170109	4.4e-06	8228	0.00255583	21.0781
DHEAS levels	rs7687817	4	109052965	C	T	-0.106706	0.0229306	3.26e-06	8228	0.00262489	21.6492
DHEAS levels	rs28552668	4	140286964	C	T	-0.118903	0.0260291	4.92e-06	8228	0.00252972	20.8623
DHEAS levels	rs71606471	5	3053182	C	A	-0.106227	0.0221505	1.62e-06	8228	0.00278738	22.9931
DHEAS levels	rs150374297	5	9285583	T	C	-0.262352	0.0570627	4.27e-06	8228	0.00256245	21.1329
DHEAS levels	rs784420	5	78691701	A	G	0.0838184	0.0147829	1.43e-08	8228	0.00389199	32.1406
DHEAS levels	rs6879686	5	99330721	G	T	-0.0722897	0.0159968	6.21e-06	8228	0.0024758	20.4165
DHEAS levels	rs115255559	5	104256740	A	G	-0.219727	0.0473768	3.52e-06	8228	0.0026074	21.5045
DHEAS levels	rs10806995	6	24845553	A	G	-0.066028	0.0147689	7.79e-06	8228	0.00242333	19.9827
DHEAS levels	rs150328525	6	155492437	T	G	-0.304863	0.0670882	5.51e-06	8228	0.00250342	20.6448
DHEAS levels	rs10228292	7	64520810	C	T	-0.0656196	0.0146309	7.29e-06	8228	0.00243877	20.1103
DHEAS levels	rs529543	9	90582418	T	G	-0.063488	0.0135612	2.85e-06	8228	0.00265667	21.912
DHEAS levels	rs7855576	9	134737617	C	A	-0.0714674	0.0153476	3.21e-06	8228	0.00262844	21.6785
DHEAS levels	rs9420589	10	92690476	G	T	-0.0649842	0.0136215	1.84e-06	8228	0.00275849	22.7541
DHEAS levels	rs191866531	11	99965551	G	A	0.330692	0.0738705	7.58e-06	8228	0.00242971	20.0355
DHEAS levels	rs149982314	11	128095982	C	T	-0.363745	0.0702108	2.21e-07	8228	0.00325145	26.8337
DHEAS levels	rs144814135	12	49156161	G	A	-0.240898	0.0527017	4.85e-06	8228	0.00253292	20.8887
DHEAS levels	rs706795	12	49903887	T	C	0.061449	0.0137477	7.83e-06	8228	0.00242227	19.974
DHEAS levels	rs9594288	13	38664751	C	T	-0.166697	0.0370828	6.95e-06	8228	0.00244991	20.2025
DHEAS levels	rs148769396	14	63696057	G	A	0.233356	0.0527685	9.77e-06	8228	0.00237117	19.5516
DHEAS levels	rs560835392	15	43655195	C	A	0.205827	0.0442233	3.25e-06	8228	0.00262583	21.6569
DHEAS levels	rs1111474	16	52762028	C	T	0.116247	0.0261944	9.09e-06	8228	0.00238789	19.6898
DHEAS levels	rs76294479	16	81547979	C	T	0.158165	0.0264428	2.21e-09	8228	0.0043294	35.7685
DHEAS levels	rs117833456	18	243820	T	C	-0.170218	0.038225	8.47e-06	8228	0.00240423	19.8249
DHEAS levels	rs184445849	19	29980806	C	T	0.251175	0.0545375	4.11e-06	8228	0.00257128	21.2059
DHEAS levels	rs212100	19	47873738	T	C	0.0852723	0.0183422	3.34e-06	8228	0.00261987	21.6076
DHEAS levels	rs73172224	22	50452326	G	A	-0.0937382	0.0200897	3.07e-06	8228	0.00263903	21.7661
3-hydroxymyristate levels	rs79142871	1	89875384	G	A	0.26564	0.0560876	2.18e-06	8235	0.00271649	22.4258
3-hydroxymyristate levels	rs1532133	1	152024132	C	T	0.0760915	0.015638	1.14e-06	8235	0.00286681	23.6703
3-hydroxymyristate levels	rs78085499	1	175877423	C	T	-0.211076	0.04588	4.21e-06	8235	0.00256361	21.1605
3-hydroxymyristate levels	rs1202578	1	230863290	T	C	0.0731406	0.0159922	4.8e-06	8235	0.00253358	20.912
3-hydroxymyristate levels	rs62273444	3	118292161	G	A	-0.14935	0.0327843	5.23e-06	8235	0.00251375	20.7479
3-hydroxymyristate levels	rs62294541	4	38989621	A	G	-0.113994	0.0251764	5.96e-06	8235	0.00248332	20.4961
3-hydroxymyristate levels	rs73240592	4	56746704	G	A	0.174041	0.0381644	5.11e-06	8235	0.002519	20.7913
3-hydroxymyristate levels	rs710362	5	87845250	A	G	0.15381	0.0344818	8.17e-06	8235	0.00241034	19.8922
3-hydroxymyristate levels	rs79795772	5	96753823	G	A	-0.174959	0.0384746	5.43e-06	8235	0.00250479	20.6737
3-hydroxymyristate levels	rs146643611	6	52965053	C	T	-0.155008	0.0342988	6.2e-06	8235	0.00247406	20.4195
3-hydroxymyristate levels	rs79589895	6	116967560	A	G	-0.186161	0.0413001	6.56e-06	8235	0.00246117	20.3128
3-hydroxymyristate levels	rs1349890	6	156385615	T	C	-0.0701093	0.0152337	4.18e-06	8235	0.00256544	21.1756
3-hydroxymyristate levels	rs2026430	10	6514079	T	C	0.0671379	0.0150019	7.63e-06	8235	0.00242619	20.0234
3-hydroxymyristate levels	rs141436484	13	78081794	A	G	0.104455	0.0231002	6.13e-06	8235	0.00247677	20.4419
3-hydroxymyristate levels	rs989915	14	98678172	C	T	0.0725937	0.0158887	4.9e-06	8235	0.00252847	20.8697
3-hydroxymyristate levels	rs139938935	18	21664649	A	G	-0.482894	0.0991018	1.1e-06	8235	0.00287492	23.7375
Homoarginine levels	rs34544263	1	32569015	A	G	0.0949334	0.0196998	1.44e-06	8265	0.0028019	23.2172
Homoarginine levels	rs76205147	2	54065347	G	A	0.157438	0.0338988	3.41e-06	8265	0.00260301	21.5648
Homoarginine levels	rs114917035	2	132615774	T	C	0.256701	0.0579099	9.3e-06	8265	0.00237178	19.6447
Homoarginine levels	rs56162443	3	197019188	C	T	0.224743	0.0501508	7.42e-06	8265	0.00242393	20.0776
Homoarginine levels	rs13135092	4	102276925	A	G	0.152931	0.0264972	7.85e-09	8265	0.00401422	33.3032
Homoarginine levels	rs72682642	4	121989928	G	A	0.270338	0.0607798	8.67e-06	8265	0.00238789	19.7784
Homoarginine levels	rs37370	5	35039381	C	T	-0.148341	0.0241157	7.69e-10	8265	0.00455718	37.8284
Homoarginine levels	rs62356073	5	36241820	G	A	-0.0640151	0.0144212	9.04e-06	8265	0.0023784	19.6996
Homoarginine levels	rs2282841	6	16423181	C	T	-0.111787	0.0248422	6.8e-06	8265	0.00244398	20.244
Homoarginine levels	rs2781666	6	131572419	G	T	0.0781012	0.0156659	6.18e-07	8265	0.00299818	24.8485
Homoarginine levels	rs1805120	7	150952443	G	A	0.080005	0.017912	7.95e-06	8265	0.002408	19.9453
Homoarginine levels	rs7818335	8	41146640	C	T	0.070804	0.0152316	3.34e-06	8265	0.00260764	21.6033
Homoarginine levels	rs6473159	8	79462003	A	G	-0.0704143	0.0159401	9.99e-06	8265	0.00235544	19.509
Homoarginine levels	rs4978869	9	110101283	G	T	0.103357	0.0233778	9.82e-06	8265	0.00235941	19.5419
Homoarginine levels	rs144260607	10	130768274	C	T	-0.22454	0.0480399	2.95e-06	8265	0.00263629	21.8413
Homoarginine levels	rs77433867	12	21504329	G	A	-0.161837	0.0362499	8.03e-06	8265	0.00240576	19.9268
Homoarginine levels	rs12306007	12	46790259	C	T	0.102709	0.0203538	4.51e-07	8265	0.00307148	25.4578
Homoarginine levels	rs116979298	12	65944802	C	T	-0.181869	0.0396223	4.43e-06	8265	0.00254267	21.0636
Homoarginine levels	rs72623915	15	45355235	C	T	0.355872	0.0159872	9.07e-110	8265	0.0565606	495.379
Homoarginine levels	rs35770448	15	90246328	T	C	0.107377	0.0239115	7.1e-06	8265	0.00243393	20.1606
Homoarginine levels	rs145421014	16	87911551	C	A	-0.365808	0.0735614	6.6e-07	8265	0.00298309	24.723
Homoarginine levels	rs75686987	17	77819845	G	A	0.222727	0.0475935	2.87e-06	8265	0.00264276	21.895
1-oleoylglycerol (18:1) levels	rs17268364	2	203913095	G	A	0.0723971	0.0154591	2.83e-06	8225	0.00265939	21.9264
1-oleoylglycerol (18:1) levels	rs111879519	2	233028533	C	T	0.145409	0.0319907	5.48e-06	8225	0.00250559	20.6552
1-oleoylglycerol (18:1) levels	rs146172549	3	99971059	T	C	0.336766	0.073153	4.15e-06	8225	0.00257003	21.1878
1-oleoylglycerol (18:1) levels	rs139236053	3	124540052	G	A	-0.153174	0.0343176	8.07e-06	8225	0.00241629	19.9173
1-oleoylglycerol (18:1) levels	rs114951684	3	177280337	A	G	-0.210068	0.0464803	6.2e-06	8225	0.00247724	20.421
1-oleoylglycerol (18:1) levels	rs73808455	4	39517767	C	T	-0.284414	0.0626028	5.54e-06	8225	0.00250317	20.6352
1-oleoylglycerol (18:1) levels	rs57601959	4	157170888	G	A	-0.1601	0.0361169	9.3e-06	8225	0.00238336	19.6452
1-oleoylglycerol (18:1) levels	rs72691394	4	160206480	G	A	-0.179559	0.0377023	1.91e-06	8225	0.00275009	22.6763
1-oleoylglycerol (18:1) levels	rs57994859	5	107881849	C	T	-0.132592	0.0299211	9.36e-06	8225	0.00238181	19.6324
1-oleoylglycerol (18:1) levels	rs6936055	6	89974636	C	T	0.0987167	0.0197112	5.5e-07	8225	0.00304016	25.0755
1-oleoylglycerol (18:1) levels	rs11754776	6	166982299	C	T	-0.166115	0.0349798	2.05e-06	8225	0.00273437	22.5464
1-oleoylglycerol (18:1) levels	rs145557517	7	33489150	G	A	0.307537	0.0656048	2.76e-06	8225	0.00266458	21.9694
1-oleoylglycerol (18:1) levels	rs13238458	7	87881104	G	A	0.132235	0.0299019	9.77e-06	8225	0.00237207	19.5519
1-oleoylglycerol (18:1) levels	rs4962425	10	125131154	T	C	0.09298	0.0206509	6.72e-06	8225	0.00245865	20.2673
1-oleoylglycerol (18:1) levels	rs10840108	11	8682394	T	C	-0.0836033	0.0178556	2.84e-06	8225	0.00265831	21.9176
1-oleoylglycerol (18:1) levels	rs117245363	11	34772147	G	A	0.292341	0.063964	4.87e-06	8225	0.00253321	20.8835
1-oleoylglycerol (18:1) levels	rs2514155	11	84000834	C	A	-0.156688	0.0353748	9.45e-06	8225	0.00237965	19.6145
1-oleoylglycerol (18:1) levels	rs186740048	12	49868661	G	A	-0.302981	0.0677624	7.78e-06	8225	0.00242473	19.987
1-oleoylglycerol (18:1) levels	rs72676439	14	20604272	C	T	-0.132926	0.0300848	9.94e-06	8225	0.00236788	19.5173
1-oleoylglycerol (18:1) levels	rs72785421	16	14193978	T	C	-0.119237	0.0216956	3.89e-08	8225	0.0036589	30.1976
1-oleoylglycerol (18:1) levels	rs74732810	16	87945357	T	G	0.158428	0.0340249	3.22e-06	8225	0.002629	21.6753
1-oleoylglycerol (18:1) levels	rs191591925	17	75925202	C	T	-0.439326	0.0960845	4.82e-06	8225	0.0025353	20.9007
1-oleoylglycerol (18:1) levels	rs148125219	18	77128744	G	A	-0.355434	0.0766211	3.5e-06	8225	0.00260946	21.5137
1-oleoylglycerol (18:1) levels	rs112871012	19	44928640	G	A	0.158987	0.0280316	1.41e-08	8225	0.0038958	32.1604
1-oleoylglycerol (18:1) levels	rs1002762	20	60005830	A	G	-0.0958491	0.0195747	9.75e-07	8225	0.0029066	23.9707
3-methyl-2-oxobutyrate levels	rs6437111	2	149856643	C	T	-0.0730313	0.0157383	3.48e-06	8254	0.002602	21.5277
3-methyl-2-oxobutyrate levels	rs111838413	3	18040522	A	C	0.177437	0.0395399	7.21e-06	8254	0.00243385	20.1332
3-methyl-2-oxobutyrate levels	rs1129043	4	88261979	T	C	-0.131118	0.0157904	1.01e-16	8254	0.0082844	68.9339
3-methyl-2-oxobutyrate levels	rs77095091	7	22393127	T	C	-0.127049	0.0286851	9.46e-06	8254	0.00237102	19.6121
3-methyl-2-oxobutyrate levels	rs13270448	8	49088657	A	G	0.0763145	0.0154491	7.82e-07	8254	0.00294755	24.3951
3-methyl-2-oxobutyrate levels	rs117675121	8	65921438	A	C	-0.227121	0.0489585	3.5e-06	8254	0.00260054	21.5156
3-methyl-2-oxobutyrate levels	rs16922127	9	4823425	G	T	-0.1432	0.0311068	4.15e-06	8254	0.00256093	21.187
3-methyl-2-oxobutyrate levels	rs80195374	10	10954589	G	A	0.250371	0.0520121	1.48e-06	8254	0.00279948	23.1662
3-methyl-2-oxobutyrate levels	rs139282082	10	109383655	T	G	-0.212207	0.0476843	8.58e-06	8254	0.00239367	19.7999
3-methyl-2-oxobutyrate levels	rs34402912	13	59107201	T	C	0.124264	0.0280235	9.24e-06	8254	0.00237656	19.6581
3-methyl-2-oxobutyrate levels	rs141436484	13	78081794	A	G	0.119976	0.0236236	3.8e-07	8254	0.00311514	25.7864
3-methyl-2-oxobutyrate levels	rs45591543	14	89576997	C	T	0.270085	0.0595489	5.75e-06	8254	0.00248604	20.5659
3-methyl-2-oxobutyrate levels	rs12894999	14	102071272	G	A	-0.0982367	0.0197435	6.5e-07	8254	0.00299043	24.7511
3-methyl-2-oxobutyrate levels	rs143866653	15	39517901	A	C	-0.233425	0.0502906	3.46e-06	8254	0.0026033	21.5385
3-methyl-2-oxobutyrate levels	rs76701293	15	56470746	G	A	-0.155826	0.0352527	9.86e-06	8254	0.00236159	19.5339
3-methyl-2-oxobutyrate levels	rs138447973	17	6288440	T	C	0.225893	0.0498426	5.84e-06	8254	0.00248233	20.5352
3-methyl-2-oxobutyrate levels	rs9963006	18	59936651	G	A	-0.0758529	0.016472	4.13e-06	8254	0.00256255	21.2005
3-methyl-2-oxobutyrate levels	rs77182631	21	36290919	G	A	-0.175305	0.0370791	2.27e-06	8254	0.00270079	22.3473
Tartronate (hydroxymalonate) levels	rs140591764	1	58043724	C	T	-0.477597	0.0988554	1.36e-06	8125	0.00286453	23.3354
Tartronate (hydroxymalonate) levels	rs151096450	1	196882123	G	T	-0.106532	0.0237717	7.41e-06	8125	0.00246572	20.0786
Tartronate (hydroxymalonate) levels	rs11691183	2	231569787	C	T	-0.0838852	0.0178203	2.51e-06	8125	0.00271979	22.1531
Tartronate (hydroxymalonate) levels	rs17688758	4	71131542	T	C	-0.128898	0.0278843	3.79e-06	8125	0.00262306	21.3632
Tartronate (hydroxymalonate) levels	rs276286	5	42051492	G	A	-0.0849521	0.0176539	1.49e-06	8125	0.00284189	23.1505
Tartronate (hydroxymalonate) levels	rs72801867	5	114478030	A	G	0.100144	0.021758	4.17e-06	8125	0.0026005	21.179
Tartronate (hydroxymalonate) levels	rs62381620	5	139350290	T	G	-0.288241	0.044521	9.53e-11	8125	0.00513244	41.9059
Tartronate (hydroxymalonate) levels	rs114537403	6	36795468	C	T	0.252179	0.0567582	8.87e-06	8125	0.00242372	19.7358
Tartronate (hydroxymalonate) levels	rs73396929	7	98588077	G	A	-0.125973	0.0262548	1.6e-06	8125	0.00282543	23.016
Tartronate (hydroxymalonate) levels	rs11766962	7	126853325	T	C	-0.0905032	0.0185917	1.13e-06	8125	0.00290805	23.691
Tartronate (hydroxymalonate) levels	rs77181656	8	11560832	C	T	-0.299894	0.0676025	9.16e-06	8125	0.00241622	19.6745
Tartronate (hydroxymalonate) levels	rs55703838	11	1236954	C	T	-0.339008	0.0749126	6.03e-06	8125	0.00251416	20.474
Tartronate (hydroxymalonate) levels	rs191302291	15	54795883	G	T	-0.303875	0.061572	8e-07	8125	0.00298882	24.351
Tartronate (hydroxymalonate) levels	rs756874	15	91174007	A	G	0.0744947	0.0159556	3.03e-06	8125	0.0026757	21.793
Tartronate (hydroxymalonate) levels	rs145469088	16	34025958	A	G	-1.63094	0.326085	5.69e-07	8125	0.00306942	25.0096
Tartronate (hydroxymalonate) levels	rs5996848	22	25181963	A	G	-0.0818347	0.0175977	3.31e-06	8125	0.00265452	21.62
2,3-dihydroxypyridine levels	rs141568347	1	3516381	G	A	-0.751799	0.158991	2.26e-06	6496	0.0034302	22.3524
2,3-dihydroxypyridine levels	rs7593862	2	23047125	T	C	0.0884833	0.0192158	4.13e-06	6496	0.00325345	21.1969
2,3-dihydroxypyridine levels	rs2090997	2	158883384	A	G	0.114676	0.025701	8.12e-06	6496	0.00305541	19.9027
2,3-dihydroxypyridine levels	rs11129828	3	39406103	C	T	-0.089998	0.0193473	3.29e-06	6496	0.00331997	21.6317
2,3-dihydroxypyridine levels	rs13114094	4	67837087	T	C	0.107882	0.0238873	6.29e-06	6496	0.00313009	20.3906
2,3-dihydroxypyridine levels	rs149272613	4	180249379	C	T	-0.29112	0.0606833	1.61e-06	6496	0.0035304	23.0076
2,3-dihydroxypyridine levels	rs62337911	4	182887202	A	G	-0.210473	0.0448249	2.66e-06	6496	0.00338249	22.0404
2,3-dihydroxypyridine levels	rs143968247	5	68697341	G	A	-0.216775	0.0480854	6.54e-06	6496	0.00311881	20.3169
2,3-dihydroxypyridine levels	rs2749675	6	157374474	A	G	0.123184	0.0258144	1.82e-06	6496	0.00349316	22.7641
2,3-dihydroxypyridine levels	rs12216347	6	168808954	A	G	-0.0823444	0.0183532	7.24e-06	6496	0.00308926	20.1238
2,3-dihydroxypyridine levels	rs10250619	7	17673607	T	C	-0.0931159	0.0209692	8.97e-06	6496	0.00302637	19.7129
2,3-dihydroxypyridine levels	rs324498	9	9059545	G	A	0.115581	0.0253192	5e-06	6496	0.00319769	20.8324
2,3-dihydroxypyridine levels	rs10823297	10	69085335	T	C	-0.224729	0.0497919	6.38e-06	6496	0.00312604	20.3642
2,3-dihydroxypyridine levels	rs11608247	11	64299099	A	G	0.187711	0.0413816	5.73e-06	6496	0.00315752	20.5699
2,3-dihydroxypyridine levels	rs148948230	16	54205730	C	T	-0.282226	0.0636719	9.31e-06	6496	0.00301537	19.641
2,3-dihydroxypyridine levels	rs62095761	18	12894289	G	A	0.0959574	0.0199786	1.56e-06	6496	0.00353868	23.0618
2,3-dihydroxypyridine levels	rs2313588	20	62833658	C	A	-0.121021	0.0257748	2.66e-06	6496	0.00338231	22.0393
3-hydroxyoctanoate levels	rs380155	1	119656566	C	T	-0.0732844	0.016032	4.85e-06	8182	0.0025473	20.8901
3-hydroxyoctanoate levels	rs28415528	1	151907285	G	A	-0.119396	0.0162643	2.12e-13	8182	0.00654332	53.8769
3-hydroxyoctanoate levels	rs186490153	2	142248590	T	C	-0.249031	0.0552526	6.57e-06	8182	0.00247665	20.3093
3-hydroxyoctanoate levels	rs139897381	3	190042188	T	C	-0.327175	0.0666494	9.16e-07	8182	0.00293651	24.0914
3-hydroxyoctanoate levels	rs72668359	4	108907496	T	C	0.276546	0.0589512	2.72e-06	8182	0.0026824	22.001
3-hydroxyoctanoate levels	rs188729852	5	66077437	G	A	0.674078	0.145858	3.81e-06	8182	0.00260356	21.3527
3-hydroxyoctanoate levels	rs79795772	5	96753823	G	A	-0.173164	0.0387063	7.68e-06	8182	0.00244023	20.0099
3-hydroxyoctanoate levels	rs9314051	5	165050300	C	A	0.0804413	0.0164625	1.03e-06	8182	0.00290966	23.8704
3-hydroxyoctanoate levels	rs7741311	6	158160562	T	G	0.100181	0.0220167	5.36e-06	8182	0.00252411	20.6995
3-hydroxyoctanoate levels	rs3752651	7	55161850	T	C	-0.0899675	0.0187912	1.69e-06	8182	0.00279375	22.9169
3-hydroxyoctanoate levels	rs1481852	8	71839992	A	G	-0.0810423	0.016792	1.39e-06	8182	0.00283873	23.2869
3-hydroxyoctanoate levels	rs11141654	9	87030986	G	A	-0.0960652	0.0199883	1.54e-06	8182	0.00281512	23.0927
3-hydroxyoctanoate levels	rs34097396	11	4572181	G	A	-0.140136	0.0309815	6.09e-06	8182	0.00249431	20.4545
3-hydroxyoctanoate levels	rs10844993	12	9871408	T	G	0.0848311	0.0180197	2.51e-06	8182	0.00270135	22.1569
3-hydroxyoctanoate levels	rs12878802	14	29432672	T	C	-0.0800192	0.0160357	6.04e-07	8182	0.00303412	24.8947
3-hydroxyoctanoate levels	rs9302385	16	20462998	A	C	-0.0890214	0.0167413	1.05e-07	8182	0.00344392	28.2686
3-hydroxyoctanoate levels	rs9913532	17	74267491	C	T	-0.105503	0.0228355	3.83e-06	8182	0.00260206	21.3404
3-hydroxyoctanoate levels	rs11879271	19	39941114	C	T	0.144537	0.0321382	6.88e-06	8182	0.00246594	20.2213
2-hydroxyoctanoate levels	rs143584067	1	12161570	G	A	0.396114	0.08856	7.72e-06	8224	0.00242676	20.0014
2-hydroxyoctanoate levels	rs76963882	1	75702239	T	C	0.0744623	0.0167632	8.91e-06	8224	0.00239351	19.7267
2-hydroxyoctanoate levels	rs188077378	1	104217807	G	A	-0.188731	0.0376106	5.22e-07	8224	0.0030525	25.1745
2-hydroxyoctanoate levels	rs12562486	1	109896185	G	T	0.751021	0.161694	3.41e-06	8224	0.00261635	21.568
2-hydroxyoctanoate levels	rs13384756	2	73644538	C	T	-0.222042	0.0183336	9.21e-34	8224	0.0175232	146.646
2-hydroxyoctanoate levels	rs112809733	2	216040672	T	C	0.124361	0.0261853	2.04e-06	8224	0.00273515	22.5501
2-hydroxyoctanoate levels	rs35254234	3	18702604	G	A	0.321188	0.0693423	3.62e-06	8224	0.002602	21.4495
2-hydroxyoctanoate levels	rs183489175	3	66418124	G	A	0.410446	0.0914386	7.16e-06	8224	0.00244403	20.1441
2-hydroxyoctanoate levels	rs145729777	3	73243416	G	A	-0.463127	0.104841	9.99e-06	8224	0.00236715	19.5089
2-hydroxyoctanoate levels	rs1479581	5	25646458	T	C	-0.0889207	0.0192855	4.01e-06	8224	0.00257834	21.2539
2-hydroxyoctanoate levels	rs17470667	5	39371973	A	G	0.162122	0.0351403	3.96e-06	8224	0.00258147	21.2798
2-hydroxyoctanoate levels	rs35538886	6	117466443	C	T	-0.128883	0.0289318	8.4e-06	8224	0.00240719	19.8397
2-hydroxyoctanoate levels	rs7029211	9	73862954	C	T	-0.27916	0.0605491	4.02e-06	8224	0.00257802	21.2513
2-hydroxyoctanoate levels	rs12250365	10	89772422	G	A	0.0926098	0.0184154	4.93e-07	8224	0.00306574	25.284
2-hydroxyoctanoate levels	rs77585588	11	45063972	G	A	0.452071	0.0895868	4.51e-07	8224	0.00308674	25.4577
2-hydroxyoctanoate levels	rs72622236	16	49627427	A	C	-0.0740584	0.0160837	4.13e-06	8224	0.00257143	21.1968
2-hydroxyoctanoate levels	rs118085936	16	83280712	T	C	0.159419	0.0348335	4.73e-06	8224	0.00254038	20.9402
2-hydroxyoctanoate levels	rs6503343	17	11018282	G	A	-0.112122	0.0249261	6.85e-06	8224	0.00245427	20.2287
2-hydroxyoctanoate levels	rs11574581	19	54667225	A	G	0.13927	0.0278489	5.71e-07	8224	0.00303178	25.0031
2-hydroxyoctanoate levels	rs5748916	22	17156988	G	A	-0.0747733	0.0168719	9.34e-06	8224	0.00238257	19.6363
Homocitrulline levels	rs12726652	1	106889954	G	A	-0.0844405	0.0186944	6.28e-06	7998	0.00254443	20.3972
Homocitrulline levels	rs149152049	1	211797411	C	A	-0.281055	0.0612479	4.46e-06	7998	0.00262589	21.0519
Homocitrulline levels	rs145449041	2	59983063	T	C	0.390038	0.0861107	5.91e-06	7998	0.00255862	20.5112
Homocitrulline levels	rs17011873	2	124688613	T	C	-0.0849946	0.0183847	3.78e-06	7998	0.0026652	21.3679
Homocitrulline levels	rs12989742	2	240789660	T	C	0.0759281	0.0168742	6.81e-06	7998	0.0025251	20.2418
Homocitrulline levels	rs12490555	3	53194820	C	T	0.0844343	0.0180873	3.04e-06	7998	0.00271724	21.7862
Homocitrulline levels	rs2285761	4	7768996	G	T	0.0877735	0.019671	8.12e-06	7998	0.00248321	19.9051
Homocitrulline levels	rs11741406	5	6518191	G	A	0.0865002	0.0193084	7.47e-06	7998	0.00250306	20.0647
Homocitrulline levels	rs34463406	5	115969714	C	T	-0.0690213	0.0155186	8.68e-06	7998	0.00246722	19.7766
Homocitrulline levels	rs148874160	6	23183054	G	A	0.253526	0.0529352	1.67e-06	7998	0.00285977	22.9323
Homocitrulline levels	rs148170430	6	159148535	T	C	0.482554	0.0941732	2.99e-07	7998	0.00327214	26.25
Homocitrulline levels	rs17544266	7	42728817	T	C	-0.19071	0.042891	8.73e-06	7998	0.00246582	19.7654
Homocitrulline levels	rs2727548	7	151726259	G	A	-0.0708743	0.0154929	4.77e-06	7998	0.00260973	20.922
Homocitrulline levels	rs117283049	11	7669396	T	G	-0.187452	0.0408701	4.51e-06	7998	0.00262329	21.031
Homocitrulline levels	rs147045808	11	92545337	C	T	0.347563	0.077241	6.8e-06	7998	0.00252518	20.2424
Homocitrulline levels	rs78978101	12	130026756	C	A	-0.348657	0.077783	7.38e-06	7998	0.00250586	20.0872
Homocitrulline levels	rs140994086	16	51773494	C	T	0.211726	0.0469464	6.48e-06	7998	0.00253664	20.3346
Homocitrulline levels	rs929300	16	74025708	C	T	0.186096	0.0415711	7.59e-06	7998	0.00249933	20.0347
Homocitrulline levels	rs3211568	16	89563372	G	A	0.08928	0.0193344	3.88e-06	7998	0.00265894	21.3176
Homocitrulline levels	rs74251908	17	430928	C	T	0.197529	0.0418217	2.32e-06	7998	0.00278143	22.3023
Homocitrulline levels	rs4390625	17	39464094	A	G	-0.0943027	0.0172638	4.7e-08	7998	0.00371687	29.8309
Homocitrulline levels	rs61197953	18	1613350	T	C	0.0706504	0.0154811	5.03e-06	7998	0.00259726	20.8217
Homocitrulline levels	rs75459253	18	11989017	G	A	0.224504	0.0458815	9.92e-07	7998	0.00298465	23.9367
Homocitrulline levels	rs200399858	19	32851497	C	T	-0.120814	0.0151785	1.73e-15	7998	0.00785903	63.3386
Homocitrulline levels	rs8101881	19	32873722	C	T	0.254197	0.0152966	5.17e-62	7998	0.0333755	276.085
Indoleacetate levels	rs2999546	1	151935363	G	T	0.0721966	0.0158469	5.22e-06	8208	0.00252238	20.751
Indoleacetate levels	rs4584428	1	234491997	G	T	0.109808	0.0239353	4.48e-06	8208	0.00255765	21.0419
Indoleacetate levels	rs11889711	2	17935969	C	T	-0.0719998	0.0157071	4.56e-06	8208	0.00255342	21.007
Indoleacetate levels	rs1479	2	113217527	T	G	0.0905519	0.0192077	2.42e-06	8208	0.00270043	22.2197
Indoleacetate levels	rs72551330	2	233672032	T	C	0.303539	0.0629629	1.43e-06	8208	0.00282354	23.2356
Indoleacetate levels	rs146089696	2	240648988	A	C	-0.227745	0.048348	2.47e-06	8208	0.00269607	22.1837
Indoleacetate levels	rs77535679	3	46593678	G	A	0.272146	0.0527254	2.45e-07	8208	0.00323534	26.6353
Indoleacetate levels	rs73152633	3	149475443	C	T	0.179659	0.0383524	2.81e-06	8208	0.00266634	21.9385
Indoleacetate levels	rs9866361	3	179190061	G	A	0.0952028	0.0206127	3.86e-06	8208	0.00259218	21.3267
Indoleacetate levels	rs13353672	4	181238448	G	A	0.0847569	0.0190801	8.91e-06	8208	0.00239833	19.728
Indoleacetate levels	rs138960177	4	189747117	C	T	0.204895	0.0426063	1.52e-06	8208	0.00280967	23.1211
Indoleacetate levels	rs2187200	6	162035178	T	G	-0.0712121	0.0160922	9.63e-06	8208	0.00238015	19.5781
Indoleacetate levels	rs78906653	7	50427357	C	T	-0.144801	0.0290437	6.18e-07	8208	0.00301918	24.8504
Indoleacetate levels	rs11575549	7	50462479	C	T	-0.37948	0.056925	2.62e-11	8208	0.00538504	44.4289
Indoleacetate levels	rs72663013	8	56843191	G	T	-0.282142	0.0546119	2.39e-07	8208	0.00324126	26.6843
Indoleacetate levels	rs41280729	9	5571105	A	G	-0.148381	0.0323839	4.61e-06	8208	0.00255124	20.989
Indoleacetate levels	rs1929252	10	29902027	A	C	-0.0790401	0.0175887	7e-06	8208	0.00245427	20.1893
Indoleacetate levels	rs10999904	10	71591392	G	A	-0.134401	0.0257002	1.7e-07	8208	0.00332086	27.3417
Indoleacetate levels	rs76522692	10	117400423	A	G	-0.220452	0.0473306	3.2e-06	8208	0.00263609	21.6889
Indoleacetate levels	rs11518601	11	55238964	C	T	-0.111869	0.0240488	3.29e-06	8208	0.00262937	21.6335
Indoleacetate levels	rs35291122	14	44601011	G	A	-0.220159	0.0457359	1.48e-06	8208	0.00281512	23.1661
Indoleacetate levels	rs118052117	15	42517608	C	T	0.234493	0.0518474	6.1e-06	8208	0.00248592	20.4503
Indoleacetate levels	rs8061485	16	20463360	T	C	-0.0845625	0.0169225	5.82e-07	8208	0.00303298	24.9644
Indoleacetate levels	rs184875464	16	70288328	C	T	0.525364	0.102005	2.6e-07	8208	0.00322136	26.5199
Indoleacetate levels	rs79441299	17	12355766	C	T	0.29338	0.0638741	4.37e-06	8208	0.00256365	21.0914
Indoleacetate levels	rs240759	20	17872813	G	A	-0.170792	0.0381475	7.56e-06	8208	0.00243616	20.04
Indoleacetate levels	rs5751124	22	41550972	G	A	0.19056	0.042405	7e-06	8208	0.00245428	20.1894
1-linoleoylglycerol (18:2) levels	rs75445316	2	114276169	C	T	0.241198	0.049473	1.09e-06	8212	0.00288607	23.7632
1-linoleoylglycerol (18:2) levels	rs114473062	4	32419463	C	T	0.226158	0.049117	4.14e-06	8212	0.00257508	21.196
1-linoleoylglycerol (18:2) levels	rs77982886	4	64106675	A	G	0.316857	0.0635267	6.11e-07	8212	0.00302031	24.8719
1-linoleoylglycerol (18:2) levels	rs10006032	4	159919833	A	G	-0.15194	0.0334117	5.43e-06	8212	0.00251192	20.6748
1-linoleoylglycerol (18:2) levels	rs10072491	5	4715384	C	T	-0.17568	0.038446	4.89e-06	8212	0.00253624	20.8755
1-linoleoylglycerol (18:2) levels	rs62385039	6	895419	A	G	-0.258001	0.0552286	2.99e-06	8212	0.00265041	21.8177
1-linoleoylglycerol (18:2) levels	rs17410962	8	19990569	G	A	-0.11411	0.0235805	1.3e-06	8212	0.00284352	23.4118
1-linoleoylglycerol (18:2) levels	rs2943179	8	87113088	C	T	-0.0822174	0.0185161	8.98e-06	8212	0.00239518	19.7116
1-linoleoylglycerol (18:2) levels	rs117168942	10	21701387	T	C	0.191261	0.0431454	9.3e-06	8212	0.00238724	19.6462
1-linoleoylglycerol (18:2) levels	rs11033752	11	36708159	C	T	-0.0907355	0.0204967	9.56e-06	8212	0.00238069	19.5921
1-linoleoylglycerol (18:2) levels	rs56354314	12	106280157	G	A	0.235446	0.0519464	5.83e-06	8212	0.00249539	20.5384
1-linoleoylglycerol (18:2) levels	rs12858688	13	69782332	C	T	-0.22125	0.0491192	6.66e-06	8212	0.00246458	20.2842
1-linoleoylglycerol (18:2) levels	rs11160050	14	92187131	A	G	0.125943	0.028029	7.01e-06	8212	0.00245255	20.1849
1-linoleoylglycerol (18:2) levels	rs12447287	16	56904086	T	C	0.081903	0.0180828	5.92e-06	8212	0.00249193	20.5098
1-linoleoylglycerol (18:2) levels	rs9894638	17	46835535	T	C	0.0857298	0.0192292	8.26e-06	8212	0.00241458	19.8717
2-linoleoylglycerol (18:2) levels	rs17035713	1	10780848	A	G	-0.176168	0.0391241	6.71e-06	6378	0.00316885	20.2689
2-linoleoylglycerol (18:2) levels	rs113718400	1	241640505	C	A	-0.278095	0.0628536	9.67e-06	6378	0.00305992	19.57
2-linoleoylglycerol (18:2) levels	rs952263	2	52595363	G	T	0.0960714	0.0209226	4.4e-06	6378	0.00329488	21.0776
2-linoleoylglycerol (18:2) levels	rs55920120	2	71527599	C	A	0.211234	0.0475892	9.05e-06	6378	0.00307955	19.6958
2-linoleoylglycerol (18:2) levels	rs4972489	2	175869870	A	C	0.109484	0.0215719	3.87e-07	6378	0.00402244	25.7507
2-linoleoylglycerol (18:2) levels	rs11924632	3	8342446	A	G	-0.0837752	0.0189266	9.59e-06	6378	0.00306245	19.5862
2-linoleoylglycerol (18:2) levels	rs73121585	3	78579458	C	A	-0.286922	0.0649528	9.99e-06	6378	0.00305015	19.5072
2-linoleoylglycerol (18:2) levels	rs141172381	3	155364642	G	A	0.286907	0.0647015	9.24e-06	6378	0.00307349	19.657
2-linoleoylglycerol (18:2) levels	rs7643986	3	194026260	T	C	0.237339	0.0507469	2.91e-06	6378	0.00341781	21.8667
2-linoleoylglycerol (18:2) levels	rs12498693	4	21558733	C	A	-0.140175	0.0306696	4.87e-06	6378	0.00326453	20.8828
2-linoleoylglycerol (18:2) levels	rs72679893	4	99294430	C	T	-0.141425	0.031732	8.32e-06	6378	0.00310472	19.8573
2-linoleoylglycerol (18:2) levels	rs190199861	4	127836164	A	G	0.297064	0.0645441	4.17e-06	6378	0.00331026	21.1763
2-linoleoylglycerol (18:2) levels	rs117372736	6	69477429	G	T	0.346995	0.0766527	5.99e-06	6378	0.00320268	20.4859
2-linoleoylglycerol (18:2) levels	rs4946146	6	116234813	C	T	0.311867	0.0660179	2.31e-06	6378	0.0034867	22.309
2-linoleoylglycerol (18:2) levels	rs59927118	8	10927516	C	T	0.0964238	0.0209287	4.08e-06	6378	0.00331708	21.2201
2-linoleoylglycerol (18:2) levels	rs34291068	10	33157079	C	A	0.159431	0.0358652	8.78e-06	6378	0.00308867	19.7544
2-linoleoylglycerol (18:2) levels	rs78575779	11	132983703	A	G	-0.234076	0.0525518	8.42e-06	6378	0.00310102	19.8336
2-linoleoylglycerol (18:2) levels	rs111764634	12	26030131	C	A	0.160187	0.03428	2.97e-06	6378	0.00341196	21.8291
2-linoleoylglycerol (18:2) levels	rs56327721	17	78409221	C	T	-0.132143	0.0284005	3.27e-06	6378	0.00338283	21.6421
2-linoleoylglycerol (18:2) levels	rs6081988	20	20401286	T	C	0.130879	0.0293982	8.51e-06	6378	0.00309789	19.8135
2-linoleoylglycerol (18:2) levels	rs11552067	21	44330365	G	A	0.0845951	0.0181892	3.31e-06	6378	0.00337994	21.6236
Indolepropionate levels	rs9432398	1	94868430	A	G	0.221475	0.0445422	6.62e-07	8153	0.00302325	24.7172
Indolepropionate levels	rs6664713	1	204382965	C	A	0.221278	0.0497353	8.62e-06	8153	0.00242201	19.7898
Indolepropionate levels	rs1878503	2	72024621	G	A	0.0695737	0.0155972	8.17e-06	8153	0.00243456	19.8925
Indolepropionate levels	rs11681248	2	136062506	C	T	-0.0861776	0.01577	4.64e-08	8153	0.00364939	29.8551
Indolepropionate levels	rs76260755	3	2566507	C	T	-0.113035	0.0255573	9.74e-06	8153	0.00239352	19.5564
Indolepropionate levels	rs9857968	3	185638205	C	T	0.150356	0.0334056	6.77e-06	8153	0.00247861	20.2533
Indolepropionate levels	rs76157950	5	94928720	G	A	0.259172	0.0571721	5.81e-06	8153	0.00251418	20.5448
Indolepropionate levels	rs117276795	10	72312216	G	A	0.356183	0.0769361	3.66e-06	8153	0.00262197	21.4279
Indolepropionate levels	rs11822621	11	109342489	G	T	-0.117218	0.025765	5.38e-06	8153	0.00253227	20.6929
Indolepropionate levels	rs61974973	14	33440005	A	G	0.132651	0.0296776	7.83e-06	8153	0.00244446	19.9736
Indolepropionate levels	rs198260	14	56714297	G	A	0.22816	0.048609	2.68e-06	8153	0.00269498	22.0262
Indolepropionate levels	rs8061485	16	20463360	T	C	-0.175473	0.0171848	1.77e-24	8153	0.0126269	104.238
Indolepropionate levels	rs4316784	16	74617721	T	C	0.0920404	0.0207915	9.56e-06	8153	0.00239787	19.592
Indolepropionate levels	rs9981680	21	32008646	T	G	0.169465	0.0383093	9.71e-06	8153	0.00239438	19.5634
Threonate levels	rs567440118	1	83001622	G	A	-0.484057	0.102614	2.39e-06	8151	0.00272261	22.2471
Threonate levels	rs647667	1	181416933	T	C	0.144169	0.0324617	8.95e-06	8151	0.00241402	19.7194
Threonate levels	rs75194109	2	41679986	T	C	-0.397999	0.0851016	2.91e-06	8151	0.00267617	21.8666
Threonate levels	rs4663135	2	234402679	T	C	0.0837071	0.018929	9.77e-06	8151	0.00239341	19.5507
Threonate levels	rs145376871	3	78448608	G	T	-0.246684	0.0554495	8.63e-06	8151	0.00242227	19.787
Threonate levels	rs78921993	4	7631167	A	G	-0.129378	0.0291215	8.88e-06	8151	0.00241564	19.7327
Threonate levels	rs139591016	4	98895019	T	C	-0.244512	0.0539409	5.82e-06	8151	0.00251455	20.5427
Threonate levels	rs62381620	5	139350290	T	G	-0.293756	0.0441641	2.9e-11	8151	0.0053985	44.2311
Threonate levels	rs149656965	6	169391708	C	T	-0.320596	0.0696557	4.17e-06	8151	0.00259218	21.1786
Threonate levels	rs78263978	7	16795578	G	A	-0.22873	0.0484595	2.36e-06	8151	0.00272579	22.2732
Threonate levels	rs2394872	7	98583433	A	C	-0.121016	0.0261549	3.71e-06	8151	0.00261957	21.4029
Threonate levels	rs77181656	8	11560832	C	T	-0.318701	0.066826	1.85e-06	8151	0.00278263	22.7389
Threonate levels	rs76379749	8	16238488	T	C	-0.229603	0.0518367	9.45e-06	8151	0.00240118	19.6143
Threonate levels	rs7875568	9	127750741	T	G	-0.255385	0.0546341	2.95e-06	8151	0.00267356	21.8452
Threonate levels	rs72774956	10	2830418	G	A	-0.239983	0.0535446	7.4e-06	8151	0.00245838	20.0827
Threonate levels	rs826459	10	70646994	G	A	0.0767693	0.017064	6.83e-06	8151	0.002477	20.2352
Threonate levels	rs74850022	12	94667490	C	T	-0.30887	0.0693354	8.4e-06	8151	0.0024287	19.8397
Threonate levels	rs4783107	16	84962841	T	C	-0.116779	0.0239738	1.11e-06	8151	0.00290257	23.7219
N-acetylglycine levels	rs75446748	1	34909640	T	C	-0.100817	0.0215403	2.86e-06	8250	0.00264825	21.9007
N-acetylglycine levels	rs112816924	1	212158947	C	T	0.275875	0.0608934	5.89e-06	8250	0.00248171	20.5201
N-acetylglycine levels	rs16824802	2	145354897	C	T	0.0978791	0.0188923	2.21e-07	8250	0.00324299	26.8352
N-acetylglycine levels	rs62182612	2	212238489	G	A	-0.0838786	0.0187414	7.62e-06	8250	0.00242209	20.0259
N-acetylglycine levels	rs77976040	3	66829559	A	C	0.25373	0.0570551	8.7e-06	8250	0.00239145	19.7719
N-acetylglycine levels	rs9821781	3	149644618	G	A	0.0826592	0.0152654	6.14e-08	8250	0.00354137	29.313
N-acetylglycine levels	rs358908	3	155687953	T	C	-0.0883162	0.0172318	2.97e-07	8250	0.00317384	26.2612
N-acetylglycine levels	rs12233751	4	81933213	A	C	-0.107576	0.021548	5.96e-07	8250	0.00301199	24.9179
N-acetylglycine levels	rs243795	6	54528751	T	C	0.0882873	0.0184131	1.63e-06	8250	0.00277895	22.9846
N-acetylglycine levels	rs76513761	8	135742865	T	C	0.202404	0.0452943	7.87e-06	8250	0.00241461	19.9639
N-acetylglycine levels	rs78612075	9	12854868	G	A	0.271706	0.0604624	7e-06	8250	0.00244181	20.1894
N-acetylglycine levels	rs10757444	9	23661372	G	A	0.080588	0.0163581	8.37e-07	8250	0.00293322	24.2644
N-acetylglycine levels	rs144831076	9	103329540	T	C	-0.284047	0.056482	4.93e-07	8250	0.00305617	25.2845
N-acetylglycine levels	rs151202997	11	47595900	G	T	0.193942	0.0427714	5.78e-06	8250	0.002486	20.5557
N-acetylglycine levels	rs596603	11	67592132	T	G	-0.115999	0.0149808	9.7e-15	8250	0.00721506	59.9423
N-acetylglycine levels	rs11108842	12	97145788	T	G	-0.347252	0.0751899	3.87e-06	8250	0.00257867	21.3238
N-acetylglycine levels	rs2329096	13	78475624	C	T	0.0709468	0.015894	8.05e-06	8250	0.00240934	19.9202
N-acetylglycine levels	rs141342711	16	20725063	C	T	0.156311	0.0326222	1.66e-06	8250	0.00277518	22.9534
N-acetylglycine levels	rs78829102	17	36687208	G	A	0.188424	0.0402532	2.86e-06	8250	0.0026489	21.9062
N-acetylglycine levels	rs117206739	18	45172745	C	T	0.23915	0.0531026	6.68e-06	8250	0.00245239	20.277
N-acetylglycine levels	rs9614932	22	44786685	C	T	-0.101483	0.0214974	2.35e-06	8250	0.00269395	22.2797
Glycolithocholate levels	rs187970821	1	202289989	A	G	-0.36255	0.0819826	9.77e-06	7158	0.00272468	19.5511
Glycolithocholate levels	rs115887046	2	18065994	T	C	-0.206093	0.046384	8.86e-06	7158	0.00275044	19.7364
Glycolithocholate levels	rs73918203	2	22872700	G	A	-0.179866	0.0388237	3.61e-06	7158	0.00298959	21.4577
Glycolithocholate levels	rs13405102	2	47022693	A	G	0.0780611	0.0171532	5.34e-06	7158	0.00288491	20.7042
Glycolithocholate levels	rs79407744	2	76983307	G	A	0.360499	0.0784962	4.38e-06	7158	0.00293793	21.0858
Glycolithocholate levels	rs77376288	2	80717604	T	C	0.42291	0.0866346	1.05e-06	7158	0.00331801	23.8227
Glycolithocholate levels	rs113654354	2	198289969	A	G	-0.239492	0.054054	9.4e-06	7158	0.00273492	19.6248
Glycolithocholate levels	rs55971662	2	240645537	C	T	0.0761508	0.0170398	7.86e-06	7158	0.00278239	19.9663
Glycolithocholate levels	rs7646869	3	18611927	C	A	-0.0761641	0.0170125	7.57e-06	7158	0.00279228	20.0375
Glycolithocholate levels	rs6823721	4	121651899	C	T	-0.0756087	0.0164302	4.19e-06	7158	0.00294974	21.1708
Glycolithocholate levels	rs6810998	4	139772114	C	T	-0.151927	0.0297616	3.31e-07	7158	0.00362733	26.0517
Glycolithocholate levels	rs138634970	5	14557386	C	T	-0.326848	0.0726276	6.79e-06	7158	0.00282143	20.2473
Glycolithocholate levels	rs12662646	6	105989266	G	A	-0.165539	0.0347192	1.86e-06	7158	0.00316586	22.7269
Glycolithocholate levels	rs11817632	10	107699656	G	A	-0.271521	0.0604452	7.06e-06	7158	0.00281105	20.1726
Glycolithocholate levels	rs118171449	11	39814174	C	T	0.140008	0.031363	8.04e-06	7158	0.00277633	19.9227
Glycolithocholate levels	rs146355728	14	21042448	G	T	-0.424019	0.0914518	3.54e-06	7158	0.00299428	21.4914
Glycolithocholate levels	rs60850040	14	51299783	T	C	-0.154409	0.0332636	3.45e-06	7158	0.0030013	21.542
Glycolithocholate levels	rs62052803	17	22189280	T	C	-0.176732	0.0399741	9.82e-06	7158	0.00272331	19.5412
Glycolithocholate levels	rs296366	19	47871281	T	C	-0.0945409	0.0194924	1.23e-06	7158	0.00327561	23.5173
Glycolithocholate levels	rs16982178	22	26481497	G	A	-0.111062	0.0236265	2.59e-06	7158	0.00307753	22.0908
EDTA levels	rs116301309	1	205899302	C	A	-0.315234	0.0672785	2.79e-06	8239	0.00265756	21.9487
EDTA levels	rs9784059	2	53494172	C	T	-0.148526	0.0325498	5.04e-06	8239	0.0025208	20.8163
EDTA levels	rs2435388	2	136866289	A	G	-0.0823434	0.0178025	3.74e-06	8239	0.00258997	21.389
EDTA levels	rs11688483	2	152948430	A	G	-0.0751194	0.0163022	4.07e-06	8239	0.00257051	21.2279
EDTA levels	rs10512739	5	40431779	A	G	-0.113507	0.0256877	9.93e-06	8239	0.00236424	19.5204
EDTA levels	rs79242179	5	114110083	G	A	-0.329439	0.0689279	1.76e-06	8239	0.00276492	22.8378
EDTA levels	rs62577978	9	120507275	G	A	-0.0981073	0.0218942	7.43e-06	8239	0.00243116	20.0742
EDTA levels	rs12831673	12	23205863	G	A	0.155271	0.0325321	1.82e-06	8239	0.00275729	22.7746
EDTA levels	rs117358502	14	35759681	G	A	0.193608	0.0424643	5.13e-06	8239	0.00251669	20.7823
EDTA levels	rs77657639	15	80590631	A	C	0.123886	0.0277549	8.06e-06	8239	0.00241236	19.9186
EDTA levels	rs34922061	15	81905474	C	A	0.0893043	0.0197543	6.16e-06	8239	0.00247441	20.4322
EDTA levels	rs10459865	16	77083529	T	C	0.105994	0.0236672	7.52e-06	8239	0.0024285	20.0523
EDTA levels	rs183037566	22	35799865	G	A	0.352731	0.0751141	2.65e-06	8239	0.00266937	22.0465
1-methylhistidine levels	rs56407361	1	230901445	C	T	0.143585	0.0313911	4.78e-06	8226	0.00253696	20.917
1-methylhistidine levels	rs140416084	1	246956201	G	A	-0.12314	0.0242476	3.81e-07	8226	0.00312545	25.7843
1-methylhistidine levels	rs149464341	2	81969769	G	T	-0.367016	0.0807331	5.47e-06	8226	0.00250604	20.6615
1-methylhistidine levels	rs4686501	3	189158048	A	G	-0.1202	0.0266383	6.41e-06	8226	0.00246907	20.3559
1-methylhistidine levels	rs546649	4	16723935	C	T	-0.0736867	0.0152675	1.39e-06	8226	0.00282375	23.2882
1-methylhistidine levels	rs544646419	4	86135840	A	G	-0.253741	0.0563403	6.68e-06	8226	0.00245971	20.2786
1-methylhistidine levels	rs11133665	5	1188170	G	A	0.156172	0.0164769	2.59e-21	8226	0.0108031	89.8152
1-methylhistidine levels	rs79479138	5	1238873	C	T	0.278813	0.0594002	2.68e-06	8226	0.00267116	22.0265
1-methylhistidine levels	rs1990897	5	115192691	T	G	0.0781977	0.0159956	1.02e-06	8226	0.00289693	23.8936
1-methylhistidine levels	rs80220760	6	15241783	A	G	0.287214	0.0604881	2.05e-06	8226	0.00273334	22.5406
1-methylhistidine levels	rs7746774	6	139030342	A	G	-0.106907	0.021178	4.46e-07	8226	0.00308824	25.4763
1-methylhistidine levels	rs10094039	8	129577430	A	G	-0.069388	0.0154645	7.23e-06	8226	0.00244144	20.1276
1-methylhistidine levels	rs2218687	9	103158134	G	A	0.0948989	0.0214092	9.31e-06	8226	0.00238285	19.6434
1-methylhistidine levels	rs1903860	10	87860453	T	C	-0.0951231	0.0213894	8.7e-06	8226	0.00239852	19.7728
1-methylhistidine levels	rs10886134	10	117779893	A	C	0.0673851	0.0151425	8.58e-06	8226	0.00240159	19.7983
1-methylhistidine levels	rs61910449	11	96704082	C	T	-0.179716	0.0397708	6.22e-06	8226	0.00247616	20.4145
1-methylhistidine levels	rs73154072	13	26966935	A	G	-0.27116	0.0593007	4.82e-06	8226	0.00253536	20.9038
1-methylhistidine levels	rs1535573	14	57602334	A	G	-0.0822322	0.0180298	5.09e-06	8226	0.00252241	20.7968
1-methylhistidine levels	rs7145174	14	70820051	G	A	0.167413	0.0364336	4.33e-06	8226	0.00256019	21.109
1-methylhistidine levels	rs148226190	14	73457377	T	G	-0.331065	0.0702443	2.44e-06	8226	0.00269305	22.2075
1-methylhistidine levels	rs12901652	15	38508928	C	T	0.155465	0.0348044	7.94e-06	8226	0.00241967	19.9476
1-methylhistidine levels	rs1554410	15	56428517	T	G	0.0680514	0.015105	6.63e-06	8226	0.00246135	20.2921
1-methylhistidine levels	rs1670276	15	99073027	T	C	0.109213	0.0224365	1.13e-06	8226	0.00287211	23.6882
1-methylhistidine levels	rs35285898	17	39399619	A	C	0.159332	0.0168676	3.52e-21	8226	0.0107306	89.206
1-methylhistidine levels	rs4043681	18	24087281	A	G	0.130261	0.0260698	5.83e-07	8226	0.00302586	24.9602
1-methylhistidine levels	rs6118747	20	9834021	A	G	-0.0916807	0.0182847	5.33e-07	8226	0.00304696	25.1347
1-methylhistidine levels	rs35042303	20	52070514	C	T	0.169952	0.0300921	1.63e-08	8226	0.00386259	31.8891
Citramalate levels	rs188517032	1	153753929	A	G	0.27034	0.0605876	8.12e-06	7125	0.00278648	19.9036
Citramalate levels	rs79981355	2	78319900	T	C	-0.12161	0.0260117	2.94e-06	7125	0.00305834	21.8514
Citramalate levels	rs62180249	2	211596857	C	T	0.0938403	0.0192855	1.14e-06	7125	0.00331201	23.6698
Citramalate levels	rs11563055	2	233996744	A	G	-0.331464	0.0744809	8.57e-06	7125	0.002772	19.7998
Citramalate levels	rs76762532	4	96681142	G	T	-0.21222	0.046059	4.07e-06	7125	0.00297075	21.2237
Citramalate levels	rs72713558	4	188410042	A	G	-0.129284	0.0292191	9.66e-06	7125	0.00274018	19.5719
Citramalate levels	rs12055187	5	16725923	G	A	0.268581	0.0604753	8.95e-06	7125	0.00276063	19.7184
Citramalate levels	rs141073864	5	150052701	T	C	0.308909	0.0687729	7.06e-06	7125	0.00282367	20.1699
Citramalate levels	rs80028711	5	173119322	A	G	0.34128	0.0761119	7.33e-06	7125	0.00281389	20.0999
Citramalate levels	rs148830279	6	48982240	C	T	-0.43597	0.0967004	6.53e-06	7125	0.00284469	20.3205
Citramalate levels	rs2502543	6	69767427	A	G	-0.0847163	0.0188698	7.14e-06	7125	0.0028209	20.1501
Citramalate levels	rs12211905	6	73748110	T	G	0.0758092	0.0167419	5.95e-06	7125	0.00286947	20.498
Citramalate levels	rs188983534	6	103709194	G	A	-0.155646	0.0338062	4.14e-06	7125	0.00296625	21.1915
Citramalate levels	rs116991170	7	118935307	C	T	0.268336	0.0579862	3.7e-06	7125	0.00299654	21.4085
Citramalate levels	rs1889899	9	26789942	A	G	0.0900574	0.0170887	1.36e-07	7125	0.00388281	27.7651
Citramalate levels	rs76427286	10	2677448	G	A	-0.247755	0.0547662	6.07e-06	7125	0.00286411	20.4596
Citramalate levels	rs117013417	10	7133489	C	T	-0.337827	0.075726	8.15e-06	7125	0.00278549	19.8965
Citramalate levels	rs1157094	11	97304894	C	A	-0.104351	0.0214635	1.16e-06	7125	0.0033065	23.6304
Citramalate levels	rs221084	12	69484339	C	T	0.108157	0.0235317	4.3e-06	7125	0.00295619	21.1194
Citramalate levels	rs41281112	13	99866380	C	T	-0.266851	0.0539977	7.74e-07	7125	0.00341599	24.4155
Citramalate levels	rs12900072	15	75014807	G	A	0.0775075	0.0166471	3.23e-06	7125	0.00303324	21.6715
3-hydroxydecanoate levels	rs28415528	1	151907285	G	A	-0.209871	0.016024	3.41e-39	8239	0.0203957	171.497
3-hydroxydecanoate levels	rs299647	3	12497739	T	C	-0.0858123	0.0185046	3.53e-06	8239	0.00260335	21.4998
3-hydroxydecanoate levels	rs114537113	5	9706991	C	T	-0.330467	0.071325	3.6e-06	8239	0.00259877	21.4619
3-hydroxydecanoate levels	rs80144245	5	96792319	T	C	-0.208918	0.0425154	8.93e-07	8239	0.00292223	24.1409
3-hydroxydecanoate levels	rs111528473	6	37702057	G	A	0.403688	0.0884272	4.99e-06	8239	0.00252318	20.836
3-hydroxydecanoate levels	rs144727225	8	82629961	C	T	-0.225369	0.0493589	4.97e-06	8239	0.00252398	20.8426
3-hydroxydecanoate levels	rs488485	11	116412455	T	C	-0.0943596	0.0211094	7.82e-06	8239	0.00241932	19.9763
3-hydroxydecanoate levels	rs11052064	12	32548263	T	C	0.145747	0.0327583	8.62e-06	8239	0.00239684	19.7902
3-hydroxydecanoate levels	rs9603710	13	40254891	T	G	-0.066296	0.0149651	9.42e-06	8239	0.00237633	19.6205
3-hydroxydecanoate levels	rs9530666	13	77482029	A	C	-0.0689846	0.015239	5.99e-06	8239	0.00248106	20.4874
3-hydroxydecanoate levels	rs59627096	13	109665263	A	G	-0.0943227	0.0206078	4.72e-06	8239	0.00253625	20.9442
3-hydroxydecanoate levels	rs12453818	17	8931278	A	G	0.0764897	0.0169153	6.13e-06	8239	0.00247569	20.4428
3-hydroxydecanoate levels	rs10445235	17	74264155	C	T	0.0823205	0.017876	4.12e-06	8239	0.00256735	21.2017
1,3-dimethylurate levels	rs138045396	1	28561889	G	A	0.199454	0.044885	8.84e-06	7444	0.00264561	19.7409
1,3-dimethylurate levels	rs10194878	2	138639888	T	C	0.0873181	0.0182519	1.72e-06	7444	0.00306516	22.881
1,3-dimethylurate levels	rs78121311	3	103812795	T	G	-0.203071	0.0427853	2.07e-06	7444	0.00301709	22.5211
1,3-dimethylurate levels	rs7699259	4	32221352	G	A	0.0805936	0.0166295	1.26e-06	7444	0.00314534	23.4815
1,3-dimethylurate levels	rs6859899	5	58612645	A	G	-0.10352	0.0224663	4.07e-06	7444	0.00284408	21.226
1,3-dimethylurate levels	rs1388107	5	119573311	G	T	-0.105876	0.0236541	7.6e-06	7444	0.00268416	20.0293
1,3-dimethylurate levels	rs72818634	5	179204735	G	A	-0.112169	0.0248028	6.11e-06	7444	0.00273997	20.4469
1,3-dimethylurate levels	rs35094757	7	73963515	A	G	-0.31092	0.0698636	8.57e-06	7444	0.0026536	19.8006
1,3-dimethylurate levels	rs57238734	9	7568135	A	C	-0.319455	0.0716983	8.37e-06	7444	0.00265974	19.8465
1,3-dimethylurate levels	rs72712651	9	26048982	T	C	-0.215519	0.0480665	7.33e-06	7444	0.00269345	20.0988
1,3-dimethylurate levels	rs7038710	9	107718105	A	G	-0.282261	0.0546831	2.45e-07	7444	0.00356646	26.6366
1,3-dimethylurate levels	rs7091698	10	14812506	G	A	0.102016	0.0230217	9.37e-06	7444	0.00263094	19.6311
1,3-dimethylurate levels	rs11599254	10	28929032	C	T	0.130505	0.0293659	8.83e-06	7444	0.00264613	19.7447
1,3-dimethylurate levels	rs72868316	10	133391165	G	A	0.342008	0.0487503	2.29e-12	7444	0.00656825	49.2041
1,3-dimethylurate levels	rs11101870	10	133589198	C	T	-0.120114	0.0228253	1.42e-07	7444	0.00370625	27.6846
1,3-dimethylurate levels	rs28452143	11	1194472	A	G	0.0773975	0.0170037	5.32e-06	7444	0.00277558	20.7133
1,3-dimethylurate levels	rs143167061	11	13186904	C	T	-0.2654	0.0595893	8.44e-06	7444	0.00265768	19.8312
1,3-dimethylurate levels	rs11235978	11	74024780	G	A	0.127658	0.0281119	5.6e-06	7444	0.00276254	20.6157
1,3-dimethylurate levels	rs117238703	11	99642289	T	G	-0.224046	0.0503738	8.68e-06	7444	0.00265037	19.7764
1,3-dimethylurate levels	rs12855367	13	20173700	A	G	0.115901	0.02495	3.4e-06	7444	0.00289048	21.5733
1,3-dimethylurate levels	rs1033930	13	29875471	G	T	0.0813366	0.0174666	3.21e-06	7444	0.00290459	21.679
1,3-dimethylurate levels	rs188985963	15	56704677	C	T	0.511207	0.107882	2.15e-06	7444	0.00300733	22.4481
1,3-dimethylurate levels	rs78018441	16	6461406	G	A	-0.164796	0.0345099	1.79e-06	7444	0.00305402	22.7976
1,3-dimethylurate levels	rs226220	17	38874390	A	G	0.130753	0.0261663	5.82e-07	7444	0.00334317	24.9633
1,3-dimethylurate levels	rs143552547	18	34518968	G	A	-0.178534	0.0396907	6.86e-06	7444	0.00271069	20.2278
1,3-dimethylurate levels	rs205788	20	57794868	C	T	-0.0972257	0.0210377	3.81e-06	7444	0.00286098	21.3525
Galactonate levels	rs6701658	1	99961422	A	G	-0.155143	0.0337346	4.25e-06	7518	0.00280538	21.1445
Galactonate levels	rs144275620	1	178039614	C	T	0.35433	0.0790411	7.37e-06	7518	0.00266593	20.0907
Galactonate levels	rs1446585	2	135649909	A	G	-0.121817	0.0166585	2.62e-13	7518	0.00706258	53.4599
Galactonate levels	rs4668098	2	168690200	A	G	0.0932	0.0205822	5.95e-06	7518	0.00271996	20.499
Galactonate levels	rs114843083	3	55929641	C	A	-0.27591	0.0596858	3.79e-06	7518	0.00283438	21.3637
Galactonate levels	rs78414202	4	96102778	G	A	-0.38065	0.0824987	3.95e-06	7518	0.00282375	21.2834
Galactonate levels	rs55947356	7	156264075	G	A	-0.532189	0.110189	1.37e-06	7518	0.0030932	23.3206
Galactonate levels	rs144166724	8	82053788	C	T	-0.424108	0.085763	7.61e-07	7518	0.0032422	24.4477
Galactonate levels	rs187521737	19	3565143	G	A	0.441771	0.0972829	5.6e-06	7518	0.00273545	20.6161
Galactonate levels	rs11668541	19	20010644	G	A	0.25389	0.0552438	4.31e-06	7518	0.00280158	21.1158
Galactonate levels	rs73136572	20	63923460	T	C	0.177296	0.0385336	4.2e-06	7518	0.00280799	21.1643
Trigonelline levels	rs115558877	1	22251216	A	G	0.283083	0.0606415	3.04e-06	8272	0.00262745	21.7863
Trigonelline levels	rs114830966	1	74384420	G	A	-0.375581	0.0769197	1.05e-06	8272	0.0028739	23.8357
Trigonelline levels	rs1594297	2	16476976	G	A	0.243317	0.0498295	1.04e-06	8272	0.00287416	23.8378
Trigonelline levels	rs116020639	2	64880349	T	C	-0.277233	0.0620127	7.8e-06	8272	0.00241029	19.9813
Trigonelline levels	rs4848147	2	121197584	G	A	-0.0712734	0.0158212	6.64e-06	8272	0.00244738	20.2895
Trigonelline levels	rs61419985	2	232984793	T	C	-0.333293	0.0747585	8.26e-06	8272	0.00239706	19.8713
Trigonelline levels	rs62246138	3	46412462	G	A	-0.208306	0.0441862	2.43e-06	8272	0.0026795	22.219
Trigonelline levels	rs4856225	3	79930958	C	T	0.0867398	0.0191329	5.8e-06	8272	0.00247849	20.548
Trigonelline levels	rs75972606	3	192328051	T	C	0.208073	0.0462893	6.95e-06	8272	0.00243669	20.2006
Trigonelline levels	rs115146351	4	121657784	G	A	-0.147385	0.0328319	7.15e-06	8272	0.00243023	20.147
Trigonelline levels	rs75166338	4	125085932	A	G	-0.333795	0.0733501	5.35e-06	8272	0.00249725	20.704
Trigonelline levels	rs3849062	5	126038191	A	G	-0.0770005	0.0169027	5.23e-06	8272	0.00250251	20.7477
Trigonelline levels	rs6909263	6	1326892	G	A	0.0696963	0.0156089	8e-06	8272	0.00240447	19.9329
Trigonelline levels	rs45603636	6	43623319	G	A	-0.392277	0.0769037	3.38e-07	8272	0.00313557	26.0127
Trigonelline levels	rs115151170	6	54906289	T	C	-0.338886	0.0722547	2.73e-06	8272	0.00265223	21.9923
Trigonelline levels	rs117187192	6	155825162	G	A	-0.197012	0.0437787	6.79e-06	8272	0.00244223	20.2467
Trigonelline levels	rs10088682	8	58287443	C	T	0.0694216	0.015521	7.72e-06	8272	0.00241263	20.0007
Trigonelline levels	rs73328382	10	99422751	C	A	-0.470821	0.101083	3.2e-06	8272	0.00261582	21.6895
Trigonelline levels	rs117728044	13	39575423	A	G	-0.259555	0.0570087	5.29e-06	8272	0.00249965	20.7239
Trigonelline levels	rs345471	13	91758624	G	A	-0.0730759	0.016223	6.65e-06	8272	0.00244687	20.2853
Trigonelline levels	rs115520044	14	49488289	G	A	0.296117	0.0603473	9.25e-07	8272	0.00290227	24.0717
Trigonelline levels	rs77535466	15	93079228	A	C	-0.285605	0.060652	2.49e-06	8272	0.00267343	22.1685
Trigonelline levels	rs118074685	17	35080621	T	C	0.172201	0.0346761	6.84e-07	8272	0.0029724	24.655
Dodecanedioate levels	rs1126743	1	46930301	G	A	0.136271	0.0185101	1.81e-13	8240	0.00653454	54.1856
Dodecanedioate levels	rs2351032	1	77423138	G	A	-0.0714967	0.0151331	2.31e-06	8240	0.00270156	22.3157
Dodecanedioate levels	rs3123536	1	212636264	C	T	0.126379	0.0245728	2.7e-07	8240	0.00319979	26.4445
Dodecanedioate levels	rs6719212	2	53600047	G	A	-0.0668909	0.0149722	7.91e-06	8240	0.00241649	19.9553
Dodecanedioate levels	rs80102840	3	30613380	G	A	-0.270487	0.0576409	2.7e-06	8240	0.00266529	22.0154
Dodecanedioate levels	rs13070262	3	54784197	C	T	-0.0810322	0.0181387	7.92e-06	8240	0.00241616	19.9525
Dodecanedioate levels	rs73135319	4	46491749	C	T	0.0978948	0.0212543	4.11e-06	8240	0.00256792	21.209
Dodecanedioate levels	rs184688493	5	76715970	C	A	0.181186	0.0359985	4.83e-07	8240	0.00306493	25.3265
Dodecanedioate levels	rs114733295	6	56324014	G	T	0.278693	0.0604881	4.08e-06	8240	0.00256961	21.223
Dodecanedioate levels	rs12662092	6	147991761	G	A	0.0970377	0.020626	2.54e-06	8240	0.00267891	22.1282
Dodecanedioate levels	rs6983258	8	121940855	T	G	0.114187	0.0252057	5.89e-06	8240	0.00248444	20.5178
Dodecanedioate levels	rs7116407	11	32615368	C	T	-0.173285	0.0391521	9.6e-06	8240	0.00237166	19.5842
Dodecanedioate levels	rs35281705	11	97658406	G	A	0.0716316	0.0162007	9.8e-06	8240	0.00236693	19.545
Dodecanedioate levels	rs146947505	12	117586522	G	A	0.287105	0.0585823	9.54e-07	8240	0.00290641	24.0128
Dodecanedioate levels	rs79949294	14	54089161	G	T	-0.3048	0.0618631	8.35e-07	8240	0.00293739	24.2695
Dodecanedioate levels	rs11070743	15	50058487	C	T	0.0721838	0.0153097	2.42e-06	8240	0.0026906	22.2249
Dodecanedioate levels	rs8054168	16	83582178	C	A	-0.0690726	0.0151392	5.05e-06	8240	0.0025199	20.8114
Dodecanedioate levels	rs34744504	18	40995214	T	G	-0.0814315	0.0156028	1.8e-07	8240	0.00329473	27.2317
Dodecanedioate levels	rs6024739	20	56264559	T	C	-0.082091	0.0179227	4.64e-06	8240	0.00253953	20.9739
Isobutyrylcarnitine (c4) levels	rs623898	1	181524905	A	G	0.0978518	0.0218005	7.17e-06	8243	0.00243814	20.1418
Isobutyrylcarnitine (c4) levels	rs72754719	1	202995831	C	T	0.380179	0.081524	3.11e-06	8243	0.00263133	21.742
Isobutyrylcarnitine (c4) levels	rs75005157	2	20268182	A	G	0.440409	0.0934244	2.43e-06	8243	0.00268867	22.217
Isobutyrylcarnitine (c4) levels	rs594855	3	109968106	A	G	0.0730304	0.0164346	8.84e-06	8243	0.00238982	19.7417
Isobutyrylcarnitine (c4) levels	rs192049058	3	136723542	C	A	-0.0881467	0.0182397	1.35e-06	8243	0.00282529	23.3492
Isobutyrylcarnitine (c4) levels	rs72778532	5	82287036	C	T	0.141234	0.0299006	2.32e-06	8243	0.00269935	22.3056
Isobutyrylcarnitine (c4) levels	rs191926926	5	89986641	C	T	-0.262519	0.0554772	2.22e-06	8243	0.00270912	22.3865
Isobutyrylcarnitine (c4) levels	rs17876025	5	177406285	A	G	0.462622	0.096872	1.79e-06	8243	0.00275912	22.8008
Isobutyrylcarnitine (c4) levels	rs117599469	6	76033684	C	T	0.46237	0.102868	6.96e-06	8243	0.00244495	20.1982
Isobutyrylcarnitine (c4) levels	rs1361218	6	154394978	G	A	0.070309	0.0158874	9.62e-06	8243	0.00237028	19.5799
Isobutyrylcarnitine (c4) levels	rs7759074	6	159867833	A	C	-0.100958	0.0204135	7.59e-07	8243	0.00295852	24.4535
Isobutyrylcarnitine (c4) levels	rs80254170	6	160093251	A	G	-0.397805	0.0286752	9.26e-44	8243	0.0228149	192.408
Isobutyrylcarnitine (c4) levels	rs2392361	7	35351600	G	A	-0.0750551	0.0166474	6.53e-06	8243	0.00245987	20.3218
Isobutyrylcarnitine (c4) levels	rs74505345	7	158267569	C	T	-0.178643	0.0401706	8.7e-06	8243	0.00239348	19.772
Isobutyrylcarnitine (c4) levels	rs73212370	8	13974211	G	T	-0.152833	0.0330324	3.71e-06	8243	0.00259025	21.4017
Isobutyrylcarnitine (c4) levels	rs10746936	9	74171381	C	T	0.0696135	0.0156968	9.21e-06	8243	0.00238037	19.6634
Isobutyrylcarnitine (c4) levels	rs2938016	10	11315304	G	A	-0.100863	0.0220059	4.57e-06	8243	0.00254211	21.0029
Isobutyrylcarnitine (c4) levels	rs1171616	10	59708831	G	T	0.143846	0.0186464	1.22e-14	8243	0.00716797	59.4977
Isobutyrylcarnitine (c4) levels	rs10999904	10	71591392	G	A	-0.119035	0.0260573	4.92e-06	8243	0.00252527	20.8634
Isobutyrylcarnitine (c4) levels	rs4076181	11	11560975	C	T	0.0865338	0.0181584	1.88e-06	8243	0.00274749	22.7045
Isobutyrylcarnitine (c4) levels	rs7111570	11	134271204	C	T	0.775156	0.0463532	8.94e-63	8243	0.0328129	279.585
Isobutyrylcarnitine (c4) levels	rs17419942	12	27866608	C	T	-0.174599	0.0372747	2.81e-06	8243	0.0026547	21.9356
Isobutyrylcarnitine (c4) levels	rs9600076	13	73148694	A	C	0.199831	0.0448813	8.49e-06	8243	0.0023992	19.8194
Isobutyrylcarnitine (c4) levels	rs137953078	13	73706473	T	C	0.356478	0.0762052	2.9e-06	8243	0.00264764	21.8772
Isobutyrylcarnitine (c4) levels	rs118057342	15	31405249	G	A	-0.406794	0.0823501	7.82e-07	8243	0.00295156	24.3958
Isobutyrylcarnitine (c4) levels	rs79495512	15	76199996	T	C	0.139457	0.0271292	2.74e-07	8243	0.00319544	26.4181
Isobutyrylcarnitine (c4) levels	rs138449764	16	6491089	T	G	0.282029	0.061021	3.8e-06	8243	0.00258476	21.3562
Isobutyrylcarnitine (c4) levels	rs191504380	17	2553978	C	T	-0.940072	0.205959	5.01e-06	8243	0.00252104	20.8284
Isobutyrylcarnitine (c4) levels	rs4350602	17	75359688	C	T	0.101579	0.0173281	4.57e-09	8243	0.00415159	34.3558
3-methylxanthine levels	rs35757962	2	14434613	C	T	-0.239907	0.0535463	7.45e-06	8085	0.00247668	20.0687
3-methylxanthine levels	rs112705243	2	21483693	G	A	0.376056	0.0783431	1.59e-06	8085	0.00284176	23.0354
3-methylxanthine levels	rs186066346	2	61643705	C	A	0.444759	0.09795	5.61e-06	8085	0.00254363	20.6126
3-methylxanthine levels	rs78453216	4	42176777	C	A	0.0848639	0.0191164	9.02e-06	8085	0.00243162	19.7027
3-methylxanthine levels	rs182687982	4	116977565	C	T	-0.477422	0.10768	9.26e-06	8085	0.00242549	19.6529
3-methylxanthine levels	rs1527707	6	46443371	G	A	0.0810211	0.0182657	9.18e-06	8085	0.00242766	19.6705
3-methylxanthine levels	rs116892987	6	102527357	G	A	-0.365035	0.0708699	2.59e-07	8085	0.00327071	26.5239
3-methylxanthine levels	rs6569661	6	130185619	A	G	-0.0890327	0.0177975	5.66e-07	8085	0.00308574	25.0192
3-methylxanthine levels	rs180747702	6	144118592	C	T	-0.349902	0.0748375	2.93e-06	8085	0.00269651	21.8548
3-methylxanthine levels	rs77910442	10	25422750	G	A	-0.131593	0.029621	8.89e-06	8085	0.00243516	19.7314
3-methylxanthine levels	rs143087551	10	38516132	G	A	-0.793099	0.177766	8.14e-06	8085	0.00245589	19.8999
3-methylxanthine levels	rs78937667	11	7329252	T	C	-0.191969	0.0373094	2.67e-07	8085	0.00326382	26.4678
3-methylxanthine levels	rs7940662	11	102237078	T	G	-0.157102	0.0353601	8.87e-06	8085	0.00243555	19.7346
3-methylxanthine levels	rs111796206	11	134147737	C	T	-0.115436	0.0238656	1.32e-06	8085	0.00288538	23.39
3-methylxanthine levels	rs79654336	12	26170389	G	A	-0.169477	0.0363027	3.04e-06	8085	0.0026884	21.7889
3-methylxanthine levels	rs7485338	12	71346172	G	A	-0.0807483	0.0175523	4.22e-06	8085	0.00261086	21.1588
3-methylxanthine levels	rs78785915	16	78772122	A	G	-0.185265	0.0341153	5.62e-08	8085	0.00363435	29.4836
3-methylxanthine levels	rs4510117	18	76705747	A	G	-0.0996801	0.0197508	4.49e-07	8085	0.00314052	25.4648
3-methylxanthine levels	rs114587740	19	53640557	A	C	-0.123198	0.0274417	7.14e-06	8085	0.0024867	20.1501
3-methylxanthine levels	rs4239694	20	36939427	T	G	-0.0781726	0.0169873	4.19e-06	8085	0.00261243	21.1716
3-methylxanthine levels	rs139776	22	24917479	C	T	-0.0806676	0.0169773	2.02e-06	8085	0.00278465	22.5711
3-methylxanthine levels	rs142641102	22	45477253	C	A	-0.362072	0.0806082	7.06e-06	8085	0.00248925	20.1708
3-hydroxylaurate levels	rs78085499	1	175877423	C	T	-0.214162	0.0459171	3.1e-06	8206	0.00264396	21.7485
3-hydroxylaurate levels	rs6795560	3	14791567	C	T	-0.201114	0.0429259	2.8e-06	8206	0.00266781	21.9452
3-hydroxylaurate levels	rs1500511	5	17378659	C	T	-0.079424	0.0155803	3.44e-07	8206	0.0031568	25.9804
3-hydroxylaurate levels	rs710362	5	87845250	A	G	0.156938	0.0345569	5.59e-06	8206	0.00250706	20.6196
3-hydroxylaurate levels	rs78283788	7	146860036	A	C	0.300773	0.0637358	2.37e-06	8206	0.00270646	22.2641
3-hydroxylaurate levels	rs117822743	7	158119914	C	T	0.265639	0.057062	3.24e-06	8206	0.00263398	21.6663
3-hydroxylaurate levels	rs10134992	14	38017356	T	G	-0.143609	0.0322178	8.29e-06	8206	0.0024154	19.864
3-hydroxylaurate levels	rs144872231	15	86859213	C	T	-0.340328	0.0660982	2.62e-07	8206	0.00322021	26.5039
3-hydroxylaurate levels	rs117212316	18	21565217	T	C	-0.458639	0.0981736	2.99e-06	8206	0.00265257	21.8196
Pyridoxate levels	rs780598	1	4452045	G	A	-0.112598	0.0237533	2.13e-06	8089	0.00277022	22.465
Pyridoxate levels	rs72673300	1	74395727	G	A	0.153106	0.0343738	8.42e-06	8089	0.00244664	19.8345
Pyridoxate levels	rs147647394	2	3246716	C	T	0.244235	0.0544517	7.28e-06	8089	0.00248096	20.1134
Pyridoxate levels	rs148487090	2	227749462	C	T	0.111363	0.0248654	7.51e-06	8089	0.00247355	20.0532
Pyridoxate levels	rs140718044	3	87530094	T	C	0.570211	0.118213	1.41e-06	8089	0.00286813	23.2613
Pyridoxate levels	rs35737522	4	95547353	A	C	0.0781342	0.0174801	7.83e-06	8089	0.00246393	19.975
Pyridoxate levels	rs186411642	4	105740999	C	A	0.573174	0.120038	1.8e-06	8089	0.00281072	22.7944
Pyridoxate levels	rs61577547	7	11785794	C	T	0.241647	0.0488327	7.48e-07	8089	0.0030181	24.4813
Pyridoxate levels	rs147773070	7	27411552	A	G	0.278218	0.0582232	1.77e-06	8089	0.00281488	22.8282
Pyridoxate levels	rs7918084	10	92669710	C	T	0.0720526	0.0155056	3.37e-06	8089	0.00266238	21.5881
Pyridoxate levels	rs10769857	11	7959165	A	G	-0.0734024	0.0158516	3.65e-06	8089	0.00264381	21.4371
Pyridoxate levels	rs79879497	11	95387605	T	C	0.343209	0.0685362	5.51e-07	8089	0.00309057	25.0709
Pyridoxate levels	rs118132523	12	66693901	G	T	0.401235	0.0900838	8.43e-06	8089	0.0024465	19.8334
Pyridoxate levels	rs149053219	13	34656395	G	A	0.359193	0.0742272	1.3e-06	8089	0.00288655	23.4111
Pyridoxate levels	rs80089268	13	65070456	C	T	-0.177203	0.0392903	6.48e-06	8089	0.00250834	20.3359
Pyridoxate levels	rs17129121	14	93615273	C	T	0.100665	0.0222361	5.98e-06	8089	0.00252724	20.4895
Pyridoxate levels	rs139624237	17	63202284	G	A	-0.247876	0.0530119	2.93e-06	8089	0.0026956	21.8582
Pyridoxate levels	rs522043	18	79720478	G	A	0.101122	0.0212015	1.85e-06	8089	0.00280442	22.7432
Pyridoxate levels	rs11668053	19	19691756	A	G	0.0809662	0.0164631	8.74e-07	8089	0.00298121	24.1811
5-hydroxyhexanoate levels	rs1323009	1	188035902	G	A	0.262208	0.0512087	3.05e-07	7097	0.00368068	26.2109
5-hydroxyhexanoate levels	rs36043527	2	12981020	T	C	-0.0889066	0.0180678	8.62e-07	7097	0.00340019	24.2067
5-hydroxyhexanoate levels	rs2577620	2	108473496	A	G	0.100767	0.0225727	8.04e-06	7097	0.00280012	19.9227
5-hydroxyhexanoate levels	rs67816826	3	181757516	C	T	0.159531	0.0335054	1.92e-06	7097	0.0031842	22.6641
5-hydroxyhexanoate levels	rs73232175	4	41320349	A	G	0.243472	0.0532321	4.79e-06	7097	0.00293899	20.9136
5-hydroxyhexanoate levels	rs62364248	5	84133232	T	C	0.27404	0.0616399	8.76e-06	7097	0.00277729	19.7598
5-hydroxyhexanoate levels	rs1234128	6	46865231	A	G	0.114149	0.0258373	9.96e-06	7097	0.00274273	19.5132
5-hydroxyhexanoate levels	rs566247205	6	154529566	A	G	0.464632	0.10494	9.53e-06	7097	0.00275463	19.5981
5-hydroxyhexanoate levels	rs289558	8	13390923	C	T	-0.155393	0.0316191	8.9e-07	7097	0.00339167	24.1458
5-hydroxyhexanoate levels	rs118149671	10	81565851	G	T	-0.321473	0.0724929	9.23e-06	7097	0.00276326	19.6596
5-hydroxyhexanoate levels	rs116845450	10	129004289	C	T	-0.190663	0.0420472	5.77e-06	7097	0.00288887	20.5559
5-hydroxyhexanoate levels	rs11219832	11	124897394	C	T	0.163905	0.0362189	6.03e-06	7097	0.00287732	20.4735
5-hydroxyhexanoate levels	rs7136437	12	25943988	G	A	0.0830624	0.0181434	4.69e-06	7097	0.00294453	20.9531
5-hydroxyhexanoate levels	rs112156059	14	97621652	A	G	0.267691	0.0578881	3.76e-06	7097	0.00300405	21.378
5-hydroxyhexanoate levels	rs148641172	18	12835479	G	A	0.256697	0.0561793	4.9e-06	7097	0.00293318	20.8721
5-hydroxyhexanoate levels	rs11663973	18	36539854	G	A	-0.0775082	0.017033	5.35e-06	7097	0.0029092	20.701
5-hydroxyhexanoate levels	rs7248502	19	49396380	G	A	-0.0734705	0.0165507	9.03e-06	7097	0.00276894	19.7002
Gamma-glutamylvaline levels	rs76683466	1	154747658	C	T	-0.156926	0.0354827	9.75e-06	8179	0.00238572	19.5547
Gamma-glutamylvaline levels	rs11264359	1	155313038	A	G	0.0754303	0.0169381	8.46e-06	8179	0.00241886	19.827
Gamma-glutamylvaline levels	rs78873744	1	183135970	G	A	-0.233028	0.0499864	3.13e-06	8179	0.00265008	21.7273
Gamma-glutamylvaline levels	rs3755840	4	5708742	T	C	-0.144666	0.0298356	1.24e-06	8179	0.00286627	23.5048
Gamma-glutamylvaline levels	rs12649558	4	180381064	A	G	0.0707147	0.0160018	9.91e-06	8179	0.00238202	19.5243
Gamma-glutamylvaline levels	rs274554	5	132389258	T	C	-0.152825	0.020322	5.47e-14	8179	0.00686694	56.5392
Gamma-glutamylvaline levels	rs143145930	6	57136304	A	G	-0.330546	0.0747074	9.66e-06	8179	0.0023878	19.5718
Gamma-glutamylvaline levels	rs6930584	6	89973842	G	A	0.0867954	0.0188615	4.19e-06	8179	0.00258237	21.1707
Gamma-glutamylvaline levels	rs62497379	8	12638477	G	A	0.221299	0.0462149	1.68e-06	8179	0.00279562	22.9239
Gamma-glutamylvaline levels	rs77864761	9	36573937	C	T	-0.226865	0.0450862	4.86e-07	8179	0.00308607	25.3129
Gamma-glutamylvaline levels	rs117535619	11	77499288	C	T	-0.20825	0.0464706	7.42e-06	8179	0.00244933	20.0774
Gamma-glutamylvaline levels	rs139358701	11	108850834	C	T	-0.368954	0.0805634	4.66e-06	8179	0.00255774	20.9683
Gamma-glutamylvaline levels	rs190099951	12	15809546	T	G	0.257515	0.055444	3.41e-06	8179	0.00263058	21.567
Gamma-glutamylvaline levels	rs34345842	12	50163022	C	T	0.182885	0.0404884	6.27e-06	8179	0.00248836	20.3981
Gamma-glutamylvaline levels	rs78981419	12	72642415	A	G	-0.269883	0.0585437	4.03e-06	8179	0.00259157	21.2464
Gamma-glutamylvaline levels	rs34111586	14	44646574	T	C	-0.100291	0.0219644	4.97e-06	8179	0.00254261	20.8439
Gamma-glutamylvaline levels	rs77943558	14	75772296	C	T	0.37862	0.0825629	4.52e-06	8179	0.00256461	21.0248
Gamma-glutamylvaline levels	rs8051286	16	52515759	G	A	-0.103275	0.0210545	9.34e-07	8179	0.00293309	24.0544
Gamma-glutamylvaline levels	rs111713085	17	15379436	A	G	-0.177322	0.0393378	6.55e-06	8179	0.00247815	20.3142
Gamma-glutamylvaline levels	rs12326933	18	25106241	C	T	0.0719865	0.0160816	7.59e-06	8179	0.00244388	20.0326
Gamma-glutamylvaline levels	rs60482625	19	1783028	T	C	0.170607	0.0362727	2.56e-06	8179	0.00269749	22.1171
Gamma-glutamylvaline levels	rs9710247	19	40254542	A	G	0.0707154	0.015176	3.17e-06	8179	0.00264766	21.7074
Gamma-glutamylvaline levels	rs4471995	22	24654365	G	T	0.141485	0.0316177	7.65e-06	8179	0.0024423	20.0195
3-hydroxysebacate levels	rs3009980	1	45233912	A	G	-0.0795132	0.0177061	7.1e-06	7325	0.00274556	20.1611
3-hydroxysebacate levels	rs1126742	1	46932824	A	G	-0.251503	0.023906	6.95e-26	7325	0.0148851	110.651
3-hydroxysebacate levels	rs6668000	1	110464247	G	A	0.0781327	0.0167975	3.3e-06	7325	0.00294502	21.6301
3-hydroxysebacate levels	rs7542137	1	151896416	C	T	0.103358	0.0161578	1.59e-10	7325	0.00555516	40.9077
3-hydroxysebacate levels	rs75995468	3	13281529	C	T	0.11364	0.0232304	9.99e-07	7325	0.0032563	23.9238
3-hydroxysebacate levels	rs185853925	4	156651330	C	T	0.324786	0.0690059	2.52e-06	7325	0.00301511	22.1464
3-hydroxysebacate levels	rs10028378	4	163861080	T	G	0.0996459	0.0214694	3.46e-06	7325	0.00293222	21.5358
3-hydroxysebacate levels	rs79795772	5	96753823	G	A	-0.189938	0.0407287	3.11e-06	7325	0.00296024	21.7422
3-hydroxysebacate levels	rs62384970	5	158481569	T	C	0.163727	0.0366287	7.83e-06	7325	0.00272024	19.9746
3-hydroxysebacate levels	rs72817577	5	165160204	C	T	-0.235596	0.047502	7.06e-07	7325	0.00334694	24.592
3-hydroxysebacate levels	rs73213447	7	120166325	A	G	-0.399753	0.0881886	5.82e-06	7325	0.00279727	20.5419
3-hydroxysebacate levels	rs117724688	8	129334868	T	C	-0.285861	0.0637472	7.32e-06	7325	0.00273772	20.1034
3-hydroxysebacate levels	rs75538425	9	120917062	G	A	-0.241555	0.0534977	6.32e-06	7325	0.00277554	20.3818
3-hydroxysebacate levels	rs61875118	10	112990477	T	C	0.0877104	0.0192357	5.12e-06	7325	0.0028304	20.7858
3-hydroxysebacate levels	rs77899273	12	56759356	T	C	0.135289	0.0296619	5.09e-06	7325	0.00283196	20.7974
3-hydroxysebacate levels	rs150942244	12	128293491	C	T	0.265696	0.0565046	2.57e-06	7325	0.00300944	22.1047
3-hydroxysebacate levels	rs184542354	13	87334320	G	A	0.375531	0.0844744	8.77e-06	7325	0.00269069	19.7571
3-hydroxysebacate levels	rs78813940	15	53834097	C	T	0.561168	0.125243	7.44e-06	7325	0.00273327	20.0706
3-hydroxysebacate levels	rs2837077	21	39564222	C	T	0.0782247	0.0160525	1.1e-06	7325	0.00323139	23.7402
Propionylglycine levels	rs113113237	1	169228505	G	A	0.155816	0.0312246	6.03e-07	7311	0.00339451	24.895
Propionylglycine levels	rs72850271	2	129135119	C	T	0.218893	0.0469541	3.13e-06	7311	0.00296381	21.7269
Propionylglycine levels	rs62395189	5	179511106	T	C	-0.0969247	0.0208577	3.37e-06	7311	0.00294495	21.5882
Propionylglycine levels	rs1761768	6	43712725	G	A	0.0773685	0.0169702	5.14e-06	7311	0.00283495	20.7795
Propionylglycine levels	rs117262899	7	1791994	T	C	-0.349129	0.0751643	3.4e-06	7311	0.00294233	21.569
Propionylglycine levels	rs10271639	7	19739981	G	A	0.10677	0.0241466	9.79e-06	7311	0.00266716	19.5464
Propionylglycine levels	rs2297442	9	6540540	T	C	-0.098395	0.0178947	3.83e-08	7311	0.0041184	30.2258
Propionylglycine levels	rs34312136	9	134377610	T	C	-0.0785527	0.0168524	3.14e-06	7311	0.00296301	21.721
Propionylglycine levels	rs144151801	10	119380638	T	C	-0.399674	0.0828737	1.42e-06	7311	0.00317119	23.252
Propionylglycine levels	rs568861	11	58704390	T	C	0.3317	0.072081	4.19e-06	7311	0.00288813	21.1705
Propionylglycine levels	rs60774377	11	67614755	T	C	0.116302	0.0163996	1.32e-12	7311	0.00683209	50.2793
Propionylglycine levels	rs139058708	12	4181643	G	A	0.336758	0.0732119	4.23e-06	7311	0.00288563	21.1521
Propionylglycine levels	rs71452677	12	118827288	C	T	0.205409	0.0462722	9.03e-06	7311	0.00268815	19.7006
Propionylglycine levels	rs183900347	13	100223843	A	G	0.408657	0.0828661	8.16e-07	7311	0.00331547	24.3134
Propionylglycine levels	rs149451223	16	8785345	G	A	-0.138044	0.0299966	4.18e-06	7311	0.0028884	21.1725
Propionylglycine levels	rs35279025	16	83439627	T	C	-0.149387	0.0327442	5.06e-06	7311	0.00283887	20.8084
Propionylglycine levels	rs10502723	18	39318408	A	C	-0.107673	0.0216146	6.31e-07	7311	0.00338276	24.8085
Butyrylglycine levels	rs7589705	2	50868364	T	G	-0.210638	0.0441862	1.87e-06	6044	0.00374581	22.7173
Butyrylglycine levels	rs275159	2	145209523	T	C	-0.691222	0.154503	7.68e-06	6044	0.00330066	20.0086
Butyrylglycine levels	rs6752046	2	150538326	A	G	-0.087578	0.0188357	3.33e-06	6044	0.00356411	21.6114
Butyrylglycine levels	rs116494196	3	7457853	A	G	-0.32475	0.071593	5.73e-06	6044	0.00339279	20.569
Butyrylglycine levels	rs10511029	3	73853349	A	C	-0.133479	0.0299363	8.24e-06	6044	0.00327853	19.874
Butyrylglycine levels	rs189290350	5	76580207	C	T	0.311355	0.0608689	3.13e-07	6044	0.00431043	26.1563
Butyrylglycine levels	rs113386469	5	118478632	C	T	0.30677	0.0678397	6.13e-06	6044	0.00337184	20.4416
Butyrylglycine levels	rs147915227	7	44545029	G	A	-0.391634	0.0822557	1.92e-06	6044	0.00373662	22.6613
Butyrylglycine levels	rs2297442	9	6540540	T	C	-0.0892615	0.0195489	4.97e-06	6044	0.00343767	20.842
Butyrylglycine levels	rs78912274	9	11274294	A	G	-0.193671	0.042911	6.38e-06	6044	0.00335897	20.3633
Butyrylglycine levels	rs117413590	9	22148568	G	A	-0.5088	0.100873	4.56e-07	6044	0.00419175	25.4332
Butyrylglycine levels	rs10114702	9	36262123	C	T	-0.0804496	0.0179882	7.74e-06	6044	0.00329847	19.9953
Butyrylglycine levels	rs10791908	11	67625342	T	C	-0.0938986	0.0180659	2.02e-07	6044	0.00444977	27.0057
Butyrylglycine levels	rs2014355	12	120737721	T	C	0.557922	0.0183717	1e-200	6044	0.132388	921.944
Butyrylglycine levels	rs10774580	12	121038620	A	G	-0.10246	0.0182646	2.03e-08	6044	0.00517975	31.459
Butyrylglycine levels	rs12929740	16	8490729	C	T	0.214946	0.0443435	1.25e-06	6044	0.00387248	23.4885
Butyrylglycine levels	rs117379775	18	62234378	C	T	0.194056	0.0426186	5.28e-06	6044	0.00341857	20.7258
Butyrylglycine levels	rs144453662	21	24695366	G	A	-0.372494	0.0831534	7.48e-06	6044	0.00330914	20.0602
Butyrylglycine levels	rs35220549	22	49666168	A	G	0.149373	0.0319249	2.88e-06	6044	0.00360903	21.8847
Pro-hydroxy-pro levels	rs11205923	1	52078302	C	T	0.156364	0.0345217	5.91e-06	8208	0.00249326	20.5108
Pro-hydroxy-pro levels	rs7519829	1	109777868	G	A	-0.0852373	0.0185522	4.34e-06	8208	0.00256517	21.1039
Pro-hydroxy-pro levels	rs12093576	1	243492595	C	T	0.0734065	0.0156805	2.85e-06	8208	0.00266289	21.9101
Pro-hydroxy-pro levels	rs1833216	2	206221424	T	C	0.0705979	0.0156773	6.69e-06	8208	0.00246452	20.2738
Pro-hydroxy-pro levels	rs16851395	3	105654364	T	C	0.326104	0.0692775	2.51e-06	8208	0.00269228	22.1525
Pro-hydroxy-pro levels	rs147177631	4	82478785	G	A	-0.280112	0.0618871	6.01e-06	8208	0.00248968	20.4813
Pro-hydroxy-pro levels	rs62316592	4	137090518	A	C	0.24215	0.0441591	4.17e-08	8208	0.00365009	30.0623
Pro-hydroxy-pro levels	rs6887345	5	39572267	T	G	0.071448	0.0157916	6.06e-06	8208	0.00248776	20.4655
Pro-hydroxy-pro levels	rs10515706	5	154198958	C	T	0.0698597	0.0156562	8.12e-06	8208	0.00241987	19.9056
Pro-hydroxy-pro levels	rs9480064	6	155131254	G	T	0.0726245	0.015738	3.94e-06	8208	0.00258764	21.2893
Pro-hydroxy-pro levels	rs2583825	6	165109962	T	C	-0.0736045	0.0161671	5.3e-06	8208	0.00251891	20.7223
Pro-hydroxy-pro levels	rs191591122	7	127691652	G	T	0.184425	0.04041	5.02e-06	8208	0.00253119	20.8236
Pro-hydroxy-pro levels	rs10096113	8	14954793	T	C	0.0885937	0.0178977	7.42e-07	8208	0.00297632	24.4966
Pro-hydroxy-pro levels	rs143638473	8	38696417	A	G	-0.357752	0.0752802	2.01e-06	8208	0.00274392	22.5786
Pro-hydroxy-pro levels	rs111891663	8	69629234	G	A	-0.139178	0.030406	4.71e-06	8208	0.00254611	20.9468
Pro-hydroxy-pro levels	rs1868000	10	71587355	A	G	0.101119	0.0217317	3.27e-06	8208	0.00263085	21.6457
Pro-hydroxy-pro levels	rs141240026	10	103843950	C	A	0.34605	0.0713594	1.24e-06	8208	0.0028569	23.5109
Pro-hydroxy-pro levels	rs1543169	12	83123351	A	G	-0.0719117	0.0161105	8.06e-06	8208	0.00242153	19.9194
Pro-hydroxy-pro levels	rs9531672	13	84917329	C	T	0.0955339	0.0204058	2.85e-06	8208	0.00266325	21.913
Pro-hydroxy-pro levels	rs11259907	15	83326686	A	G	0.0727684	0.0163122	8.16e-06	8208	0.00241864	19.8955
Pro-hydroxy-pro levels	rs10852553	16	56791754	G	A	-0.0971861	0.0207004	2.67e-06	8208	0.00267824	22.0366
Pro-hydroxy-pro levels	rs116851649	19	42942702	T	C	0.130262	0.0252503	2.49e-07	8208	0.00323191	26.607
Pro-hydroxy-pro levels	rs6085145	20	5399345	G	A	0.0820237	0.0179126	4.67e-06	8208	0.0025481	20.9631
Propionylcarnitine (c3) levels	rs61777299	1	23623188	A	C	-0.0704525	0.0156682	6.91e-06	8273	0.00243799	20.2139
Propionylcarnitine (c3) levels	rs74586727	2	215355689	G	T	0.225696	0.048765	3.69e-06	8273	0.00258253	21.4154
Propionylcarnitine (c3) levels	rs138150612	3	44093997	C	T	0.47105	0.104504	6.56e-06	8273	0.00244985	20.3125
Propionylcarnitine (c3) levels	rs41271129	5	82276055	A	C	0.130884	0.0290072	6.42e-06	8273	0.00245488	20.3543
Propionylcarnitine (c3) levels	rs272863	5	132347959	G	A	-0.143665	0.0152431	4.3e-21	8273	0.0106232	88.8076
Propionylcarnitine (c3) levels	rs77010315	5	151343594	C	A	-0.319746	0.067692	2.32e-06	8273	0.00268969	22.3065
Propionylcarnitine (c3) levels	rs9405575	6	2668638	C	T	-0.0937108	0.0208178	6.75e-06	8273	0.00244334	20.2584
Propionylcarnitine (c3) levels	rs34536959	6	18418658	G	A	0.159256	0.0359296	9.32e-06	8273	0.00236916	19.6418
Propionylcarnitine (c3) levels	rs113625841	6	112070019	G	A	0.0781236	0.0169236	3.91e-06	8273	0.00256921	21.3046
Propionylcarnitine (c3) levels	rs80254170	6	160093251	A	G	-0.151829	0.0278247	4.85e-08	8273	0.00358612	29.7676
Propionylcarnitine (c3) levels	rs2155483	6	161861134	C	T	-0.0673428	0.0151185	8.42e-06	8273	0.00239255	19.8363
Propionylcarnitine (c3) levels	rs1285961	7	141881525	G	T	0.0687388	0.015249	6.55e-06	8273	0.00245015	20.315
Propionylcarnitine (c3) levels	rs4363195	8	13298748	T	C	0.0718604	0.0150507	1.8e-06	8273	0.00274794	22.7909
Propionylcarnitine (c3) levels	rs80329585	8	33912188	A	C	-0.315519	0.0708418	8.43e-06	8273	0.00239204	19.832
Propionylcarnitine (c3) levels	rs139859957	8	47154486	A	G	0.369427	0.0789933	2.92e-06	8273	0.00263674	21.8661
Propionylcarnitine (c3) levels	rs1171617	10	59707424	G	T	0.247778	0.0178083	5.24e-44	8273	0.022865	193.542
Propionylcarnitine (c3) levels	rs117762677	12	97348121	C	T	0.185708	0.0409188	5.67e-06	8273	0.00248355	20.5926
Propionylcarnitine (c3) levels	rs11067600	12	115439972	T	C	-0.258604	0.0558458	3.64e-06	8273	0.00258525	21.438
Propionylcarnitine (c3) levels	rs149413352	13	100478057	C	A	0.690166	0.0725034	1.75e-21	8273	0.0108342	90.5911
Propionylcarnitine (c3) levels	rs4777434	15	71667795	G	T	-0.20181	0.0455397	9.36e-06	8273	0.00236817	19.6336
Propionylcarnitine (c3) levels	rs59871056	17	46761320	G	T	0.259816	0.0563606	4.03e-06	8273	0.00256214	21.2459
Propionylcarnitine (c3) levels	rs140119231	17	72769129	T	C	-0.379836	0.0848899	7.66e-06	8273	0.00241417	20.0159
Adrenate (22:4n6) levels	rs142156573	1	8849188	A	C	-0.313463	0.0647374	1.28e-06	8279	0.00282394	23.44
Adrenate (22:4n6) levels	rs12491225	3	46706963	G	A	0.0686821	0.0153698	7.87e-06	8279	0.00240617	19.9639
Adrenate (22:4n6) levels	rs113384879	4	4788689	G	A	-0.202666	0.0451202	7.07e-06	8279	0.002431	20.1704
Adrenate (22:4n6) levels	rs11735283	4	48030694	T	C	0.0933634	0.0208646	7.65e-06	8279	0.00241272	20.0183
Adrenate (22:4n6) levels	rs116530753	4	156785921	G	A	-0.159121	0.035053	5.64e-06	8279	0.00248283	20.6015
Adrenate (22:4n6) levels	rs183113456	4	171863761	C	T	-0.328297	0.0739395	8.99e-06	8279	0.00237558	19.7095
Adrenate (22:4n6) levels	rs77207094	5	11520799	T	C	-0.25086	0.0566302	9.43e-06	8279	0.00236462	19.6183
Adrenate (22:4n6) levels	rs1418573	6	51486330	A	G	0.0818852	0.0174648	2.75e-06	8279	0.00264822	21.9775
Adrenate (22:4n6) levels	rs75198642	7	89354866	G	T	-0.144996	0.0287632	4.63e-07	8279	0.00306005	25.4058
Adrenate (22:4n6) levels	rs117756469	8	38084362	C	T	0.226212	0.0479432	2.38e-06	8279	0.00268184	22.2573
Adrenate (22:4n6) levels	rs174546	11	61802358	C	T	-0.182852	0.0159898	2.78e-30	8279	0.01555	130.74
Adrenate (22:4n6) levels	rs55875221	11	97649939	A	G	0.0752803	0.0159619	2.4e-06	8279	0.00267948	22.2376
Adrenate (22:4n6) levels	rs12431272	13	31391571	A	G	0.17168	0.0385126	8.28e-06	8279	0.0023945	19.8668
Adrenate (22:4n6) levels	rs117647504	15	39489740	A	G	-1.44176	0.326332	9.96e-06	8279	0.00235215	19.5147
Adrenate (22:4n6) levels	rs111550309	15	53368967	C	A	0.2283	0.0504705	6.08e-06	8279	0.0024654	20.4565
Adrenate (22:4n6) levels	rs9807638	18	59939466	A	G	0.0804403	0.0170804	2.48e-06	8279	0.00267185	22.1741
Adrenate (22:4n6) levels	rs118125312	18	67385308	G	A	0.346889	0.0713803	1.18e-06	8279	0.00284452	23.6113
Adrenate (22:4n6) levels	rs147004933	20	18018930	G	T	0.348982	0.0757881	4.13e-06	8279	0.00255456	21.1982
Adrenate (22:4n6) levels	rs131291	22	29773447	G	A	-0.0754699	0.0168597	7.59e-06	8279	0.00241446	20.0329
Docosatrienoate (22:3n3) levels	rs115021433	1	5036999	A	C	0.231516	0.0511969	6.12e-06	6511	0.00313087	20.4428
Docosatrienoate (22:3n3) levels	rs12737465	1	164774541	G	A	0.0853655	0.0176366	1.3e-06	6511	0.00358532	23.4208
Docosatrienoate (22:3n3) levels	rs149314501	2	28957762	T	C	-0.407226	0.084849	1.59e-06	6511	0.0035253	23.0274
Docosatrienoate (22:3n3) levels	rs17821152	2	108290039	A	G	-0.082568	0.0176805	3.01e-06	6511	0.00333837	21.8022
Docosatrienoate (22:3n3) levels	rs34156842	2	211712539	T	G	-0.0974655	0.021407	5.29e-06	6511	0.00317367	20.7232
Docosatrienoate (22:3n3) levels	rs78525462	4	156767118	T	C	-0.16651	0.0318086	1.65e-07	6511	0.00419102	27.3942
Docosatrienoate (22:3n3) levels	rs12191730	6	42712474	G	A	-0.390641	0.0839385	3.26e-06	6511	0.00331546	21.6521
Docosatrienoate (22:3n3) levels	rs987672	6	76700598	G	A	0.0803252	0.0181639	9.77e-06	6511	0.00299458	19.5502
Docosatrienoate (22:3n3) levels	rs75530230	7	24425899	C	T	-0.742321	0.167166	8.97e-06	6511	0.00301944	19.7131
Docosatrienoate (22:3n3) levels	rs73179662	8	4794776	G	A	-0.178487	0.0389162	4.51e-06	6511	0.00322035	21.029
Docosatrienoate (22:3n3) levels	rs79715983	9	14170637	T	C	0.120931	0.0266484	5.68e-06	6511	0.00315293	20.5873
Docosatrienoate (22:3n3) levels	rs1331432	9	86545717	C	T	-0.0945744	0.0201894	2.81e-06	6511	0.00335886	21.9365
Docosatrienoate (22:3n3) levels	rs7874009	9	123487532	C	T	-0.169232	0.0369981	4.78e-06	6511	0.00320306	20.9157
Docosatrienoate (22:3n3) levels	rs61897793	11	61831875	G	A	0.279215	0.0213512	4.44e-39	6511	0.0255933	170.962
Docosatrienoate (22:3n3) levels	rs1192922	11	69687993	C	A	0.0821714	0.0183551	7.58e-06	6511	0.00306864	20.0352
Docosatrienoate (22:3n3) levels	rs182193976	11	82728820	G	A	-0.343978	0.0772995	8.59e-06	6511	0.00303209	19.7959
Docosatrienoate (22:3n3) levels	rs188133144	11	125536520	G	A	-0.326281	0.065359	5.97e-07	6511	0.00381299	24.9138
Docosatrienoate (22:3n3) levels	rs1674120	12	113088440	C	T	-0.0959153	0.0215132	8.26e-06	6511	0.00304365	19.8716
Docosatrienoate (22:3n3) levels	rs4790506	17	3515164	A	G	-0.103272	0.0226087	4.93e-06	6511	0.00319431	20.8584
Docosatrienoate (22:3n3) levels	rs2912547	17	55753349	G	T	0.102133	0.0223693	4.98e-06	6511	0.00319148	20.8398
Docosatrienoate (22:3n3) levels	rs11084170	19	52520472	A	G	-0.0847801	0.0188511	6.88e-06	6511	0.00309685	20.22
Docosatrienoate (22:3n3) levels	rs6034162	20	15360828	G	A	-0.0881646	0.0179776	9.38e-07	6511	0.00368024	24.0432
Docosadienoate (22:2n6) levels	rs3731644	2	235041233	T	C	0.115088	0.025252	5.17e-06	8264	0.00250719	20.7665
Docosadienoate (22:2n6) levels	rs56040563	3	132984079	C	T	0.116878	0.0250738	3.14e-06	8264	0.00262237	21.723
Docosadienoate (22:2n6) levels	rs9853845	3	183360291	A	G	0.161317	0.0348424	3.66e-06	8264	0.00258719	21.4308
Docosadienoate (22:2n6) levels	rs73065156	3	193114771	A	G	-0.270446	0.0606083	8.11e-06	8264	0.0024036	19.9064
Docosadienoate (22:2n6) levels	rs116530753	4	156785921	G	A	-0.169616	0.0352489	1.49e-06	8264	0.00279407	23.1493
Docosadienoate (22:2n6) levels	rs10057995	5	88147094	G	A	-0.147382	0.0331884	8.96e-06	8264	0.00238062	19.7157
Docosadienoate (22:2n6) levels	rs197490	6	142741666	T	C	-0.0705881	0.0156181	6.19e-06	8264	0.00246572	20.4222
Docosadienoate (22:2n6) levels	rs72609841	8	122978585	C	T	0.0895899	0.0194533	4.12e-06	8264	0.00255993	21.2044
Docosadienoate (22:2n6) levels	rs79715983	9	14170637	T	C	0.106336	0.0236753	7.07e-06	8264	0.00243512	20.1681
Docosadienoate (22:2n6) levels	rs79950608	9	110873692	C	T	0.173967	0.0366861	2.12e-06	8264	0.00271369	22.4815
Docosadienoate (22:2n6) levels	rs6585751	10	121684122	G	A	0.0729518	0.0162661	7.3e-06	8264	0.00242806	20.1094
Docosadienoate (22:2n6) levels	rs11051139	12	30885715	G	A	0.180811	0.0385142	2.67e-06	8264	0.00265987	22.0345
Docosadienoate (22:2n6) levels	rs2484589	12	114887461	G	A	-0.110029	0.0245833	7.61e-06	8264	0.0024182	20.0276
Docosadienoate (22:2n6) levels	rs57582149	16	84946796	T	G	0.0831649	0.0186701	8.41e-06	8264	0.00239527	19.8373
Docosadienoate (22:2n6) levels	rs118125312	18	67385308	G	A	0.331737	0.0714648	3.45e-06	8264	0.00260065	21.5426
Docosadienoate (22:2n6) levels	rs79373650	19	14266923	A	G	-0.226753	0.0465248	1.09e-06	8264	0.00286616	23.7483
3-carboxy-4-methyl-5-propyl-2-furanpropanoate (cmpf) levels	rs1112454	1	96139619	A	G	-0.127344	0.0286084	8.54e-06	8270	0.00239015	19.8091
3-carboxy-4-methyl-5-propyl-2-furanpropanoate (cmpf) levels	rs115372546	1	104189295	G	T	-0.293144	0.0647681	6.01e-06	8270	0.00247093	20.4802
3-carboxy-4-methyl-5-propyl-2-furanpropanoate (cmpf) levels	rs12616476	2	76490429	A	G	0.0788537	0.0165413	1.87e-06	8270	0.00274036	22.7196
3-carboxy-4-methyl-5-propyl-2-furanpropanoate (cmpf) levels	rs74965424	2	162976838	C	T	0.208477	0.0466312	7.79e-06	8270	0.00241107	19.9829
3-carboxy-4-methyl-5-propyl-2-furanpropanoate (cmpf) levels	rs145934755	3	8917069	A	C	-0.177073	0.0396422	7.94e-06	8270	0.00240678	19.9473
3-carboxy-4-methyl-5-propyl-2-furanpropanoate (cmpf) levels	rs13168118	5	122322020	A	C	-0.0963663	0.0204906	2.56e-06	8270	0.00266732	22.1124
3-carboxy-4-methyl-5-propyl-2-furanpropanoate (cmpf) levels	rs2328895	6	25801855	C	T	-0.101977	0.0150763	1.34e-11	8270	0.00550191	45.7414
3-carboxy-4-methyl-5-propyl-2-furanpropanoate (cmpf) levels	rs56045372	6	150173371	C	A	-0.265006	0.0598698	9.58e-06	8270	0.00236354	19.588
3-carboxy-4-methyl-5-propyl-2-furanpropanoate (cmpf) levels	rs17427882	7	27186810	G	T	0.291915	0.0633237	4.03e-06	8270	0.00256307	21.2459
3-carboxy-4-methyl-5-propyl-2-furanpropanoate (cmpf) levels	rs2334	7	141412006	T	G	-0.0749056	0.016591	6.34e-06	8270	0.00245872	20.3788
3-carboxy-4-methyl-5-propyl-2-furanpropanoate (cmpf) levels	rs140080167	8	65246758	G	T	-0.220911	0.0464445	1.97e-06	8270	0.00272819	22.6184
3-carboxy-4-methyl-5-propyl-2-furanpropanoate (cmpf) levels	rs7039675	9	2278436	C	T	0.105252	0.0223436	2.47e-06	8270	0.00267599	22.1845
3-carboxy-4-methyl-5-propyl-2-furanpropanoate (cmpf) levels	rs80195214	10	121787629	T	C	-0.208962	0.0457503	4.94e-06	8270	0.00251621	20.8565
3-carboxy-4-methyl-5-propyl-2-furanpropanoate (cmpf) levels	rs117706414	16	77904506	G	A	0.301408	0.0614496	9.34e-07	8270	0.00290071	24.0528
3-carboxy-4-methyl-5-propyl-2-furanpropanoate (cmpf) levels	rs62087948	17	1379362	A	G	-0.135293	0.0299422	6.23e-06	8270	0.00246267	20.4117
Docosapentaenoate n3 DPA; 22:5n3 levels	rs2635038	1	164760197	T	C	-0.0696827	0.0151911	4.5e-06	8284	0.00253355	21.0362
Docosapentaenoate n3 DPA; 22:5n3 levels	rs61818941	1	213778959	C	T	-0.365668	0.0825886	9.53e-06	8284	0.00236084	19.5988
Docosapentaenoate n3 DPA; 22:5n3 levels	rs3731644	2	235041233	T	C	0.110795	0.0243667	5.44e-06	8284	0.00248957	20.6701
Docosapentaenoate n3 DPA; 22:5n3 levels	rs11715464	3	42868195	A	G	-0.0698351	0.0153528	5.4e-06	8284	0.00249143	20.6856
Docosapentaenoate n3 DPA; 22:5n3 levels	rs112061817	4	4829724	C	T	-0.332497	0.0724645	4.47e-06	8284	0.00253503	21.0484
Docosapentaenoate n3 DPA; 22:5n3 levels	rs78052874	4	152378000	C	A	-0.206629	0.0467276	9.78e-06	8284	0.0023549	19.5493
Docosapentaenoate n3 DPA; 22:5n3 levels	rs116530753	4	156785921	G	A	-0.162688	0.0340168	1.73e-06	8284	0.00275351	22.8675
Docosapentaenoate n3 DPA; 22:5n3 levels	rs77207094	5	11520799	T	C	-0.257172	0.0549006	2.81e-06	8284	0.00264183	21.9376
Docosapentaenoate n3 DPA; 22:5n3 levels	rs710362	5	87845250	A	G	0.15362	0.0339923	6.21e-06	8284	0.00245938	20.4188
Docosapentaenoate n3 DPA; 22:5n3 levels	rs73045049	7	2658714	G	A	-0.195027	0.0402596	1.27e-06	8284	0.00282476	23.461
Docosapentaenoate n3 DPA; 22:5n3 levels	rs1485003	7	95632804	G	A	-0.0666471	0.0148988	7.7e-06	8284	0.00240975	20.0058
Docosapentaenoate n3 DPA; 22:5n3 levels	rs117822743	7	158119914	C	T	0.25079	0.0557662	6.89e-06	8284	0.00243545	20.2196
Docosapentaenoate n3 DPA; 22:5n3 levels	rs79715983	9	14170637	T	C	0.106721	0.0228193	2.91e-06	8284	0.00263336	21.8671
Docosapentaenoate n3 DPA; 22:5n3 levels	rs28618184	9	104421149	A	G	0.160306	0.0360899	8.92e-06	8284	0.00237605	19.7253
Docosapentaenoate n3 DPA; 22:5n3 levels	rs150941261	10	129642407	T	C	-0.30444	0.0654649	3.31e-06	8284	0.00260384	21.6213
Docosapentaenoate n3 DPA; 22:5n3 levels	rs61959375	13	88151149	A	G	0.171162	0.0336993	3.79e-07	8284	0.00310444	25.791
Docosapentaenoate n3 DPA; 22:5n3 levels	rs77515565	14	22494440	C	T	-0.30259	0.0682104	9.16e-06	8284	0.00236994	19.6745
Docosapentaenoate n3 DPA; 22:5n3 levels	rs150012979	18	3881693	C	T	0.28069	0.0596515	2.53e-06	8284	0.0026657	22.1364
Docosapentaenoate n3 DPA; 22:5n3 levels	rs12151295	19	2314181	G	A	-0.16702	0.03678	5.6e-06	8284	0.0024831	20.6162
Docosapentaenoate n3 DPA; 22:5n3 levels	rs5751579	22	23087037	C	T	0.0758357	0.0170057	8.22e-06	8284	0.00239484	19.8817
3-hydroxy-2-ethylpropionate levels	rs28474977	1	5790096	C	T	0.084636	0.0190455	8.83e-06	8238	0.00239146	19.7433
3-hydroxy-2-ethylpropionate levels	rs140665602	1	15404646	G	A	0.251618	0.0546998	4.23e-06	8238	0.00256198	21.1547
3-hydroxy-2-ethylpropionate levels	rs186590722	1	77295201	G	A	0.276273	0.060106	4.3e-06	8238	0.00255804	21.122
3-hydroxy-2-ethylpropionate levels	rs116213334	1	209206845	C	T	0.225706	0.0486452	3.49e-06	8238	0.00260646	21.5229
3-hydroxy-2-ethylpropionate levels	rs113119256	2	14200625	T	C	0.145624	0.0310058	2.64e-06	8238	0.00267053	22.0534
3-hydroxy-2-ethylpropionate levels	rs13003648	2	29660853	G	A	0.0837114	0.0159233	1.46e-07	8238	0.00334369	27.6311
3-hydroxy-2-ethylpropionate levels	rs565571337	2	38750916	C	A	0.242586	0.0485788	5.92e-07	8238	0.00301789	24.9306
3-hydroxy-2-ethylpropionate levels	rs73232138	4	41247850	C	T	0.148458	0.0332909	8.22e-06	8238	0.00240817	19.8816
3-hydroxy-2-ethylpropionate levels	rs6869328	5	81085345	A	C	0.135886	0.0288126	2.4e-06	8238	0.00269272	22.2371
3-hydroxy-2-ethylpropionate levels	rs145634777	5	150564562	C	T	-0.406581	0.0901167	6.43e-06	8238	0.00246485	20.3506
3-hydroxy-2-ethylpropionate levels	rs9359594	6	84495032	T	C	0.0701543	0.0156165	7.05e-06	8238	0.00244375	20.176
3-hydroxy-2-ethylpropionate levels	rs62488736	8	10148478	C	T	-0.519927	0.107249	1.25e-06	8238	0.00284472	23.4959
3-hydroxy-2-ethylpropionate levels	rs2873903	8	139307840	A	G	0.0778525	0.0171278	5.48e-06	8238	0.00250168	20.6555
3-hydroxy-2-ethylpropionate levels	rs10820721	9	104751842	G	A	-0.120348	0.0186145	1.01e-10	8238	0.00504842	41.7897
3-hydroxy-2-ethylpropionate levels	rs1414990	10	33497360	C	T	-0.0805112	0.0162976	7.81e-07	8238	0.00295365	24.3983
3-hydroxy-2-ethylpropionate levels	rs10786187	10	95096253	A	G	0.129488	0.0154587	5.46e-17	8238	0.00844516	70.1468
3-hydroxy-2-ethylpropionate levels	rs60168285	11	26797543	C	T	0.186517	0.0407454	4.7e-06	8238	0.0025372	20.9495
3-hydroxy-2-ethylpropionate levels	rs10877079	12	58168969	A	G	0.0716767	0.0153618	3.07e-06	8238	0.00263575	21.7654
3-hydroxy-2-ethylpropionate levels	rs2620340	12	121853355	G	A	0.109402	0.0227771	1.56e-06	8238	0.00279265	23.0647
3-hydroxy-2-ethylpropionate levels	rs67188235	13	62137078	T	C	0.14029	0.030305	3.67e-06	8238	0.00259463	21.4249
3-hydroxy-2-ethylpropionate levels	rs7150815	14	74038784	G	A	-0.0772954	0.0151267	3.22e-07	8238	0.00315953	26.1044
3-hydroxy-2-ethylpropionate levels	rs10136501	14	102131653	A	C	0.128358	0.0271247	2.22e-06	8238	0.00271091	22.3878
3-hydroxy-2-ethylpropionate levels	rs12911273	15	98752421	C	T	-0.077145	0.0160613	1.56e-06	8238	0.00279266	23.0647
3-hydroxy-2-ethylpropionate levels	rs77972904	16	14206311	G	A	-0.161001	0.0354004	5.42e-06	8238	0.00250455	20.6793
3-hydroxy-2-ethylpropionate levels	rs9928003	16	20346926	A	C	-0.0912844	0.0198857	4.42e-06	8238	0.00255141	21.0672
3-hydroxy-2-ethylpropionate levels	rs8106803	19	12538550	A	G	0.0818708	0.0174073	2.56e-06	8238	0.00267799	22.1151
3-hydroxy-2-ethylpropionate levels	rs7278735	21	33072776	C	T	0.0893921	0.0201929	9.56e-06	8238	0.00237327	19.5928
Myristoleate (14:1n5) levels	rs10164764	2	164605721	G	A	-0.173882	0.035576	1.02e-06	8255	0.00288551	23.8831
Myristoleate (14:1n5) levels	rs115386728	2	228624020	C	A	0.185923	0.0420823	9.96e-06	8255	0.00235898	19.5147
Myristoleate (14:1n5) levels	rs143706129	2	230022412	G	A	-0.131294	0.0278821	2.49e-06	8255	0.0026789	22.1684
Myristoleate (14:1n5) levels	rs113020642	4	152333620	T	C	-0.210761	0.044548	2.23e-06	8255	0.00270415	22.3779
Myristoleate (14:1n5) levels	rs1422881	5	159438793	C	T	-0.0701876	0.0144292	1.15e-06	8255	0.00285809	23.6554
Myristoleate (14:1n5) levels	rs78325276	6	80520159	T	C	-0.106697	0.0236829	6.63e-06	8255	0.00245274	20.2922
Myristoleate (14:1n5) levels	rs2371397	7	144404409	G	A	-0.0705478	0.0147874	1.83e-06	8255	0.00274961	22.7551
Myristoleate (14:1n5) levels	rs621211	9	29535543	T	C	0.0659414	0.0144655	5.15e-06	8255	0.00251096	20.7752
Myristoleate (14:1n5) levels	rs148890850	9	33336480	C	T	0.18222	0.0411292	9.4e-06	8255	0.00237215	19.6239
Myristoleate (14:1n5) levels	rs603424	10	100315722	G	A	-0.0971173	0.0185985	1.77e-07	8255	0.00329221	27.2604
Myristoleate (14:1n5) levels	rs182193976	11	82728820	G	A	-0.286231	0.0633995	6.34e-06	8255	0.00246305	20.3778
Myristoleate (14:1n5) levels	rs180670669	12	70769855	G	A	0.150671	0.0289097	1.87e-07	8255	0.00327966	27.1561
Myristoleate (14:1n5) levels	rs116885450	14	37588354	C	T	-0.155588	0.035151	9.59e-06	8255	0.00236772	19.5872
Myristoleate (14:1n5) levels	rs8024577	15	52191180	C	T	-0.0687812	0.0146636	2.72e-06	8255	0.00265818	21.9965
Myristoleate (14:1n5) levels	rs291035	15	95095723	C	A	0.0867177	0.0190835	5.52e-06	8255	0.00249515	20.644
Myristoleate (14:1n5) levels	rs113915691	19	56248382	G	A	-0.142685	0.0291296	9.67e-07	8255	0.00289808	23.9874
Myristoleate (14:1n5) levels	rs80053496	21	39201944	G	A	-0.219127	0.0491706	8.33e-06	8255	0.00240005	19.8553
10-undecenoate (11:1n1) levels	rs3765698	1	3670994	T	C	0.127883	0.0289171	9.76e-06	8243	0.00236702	19.5529
10-undecenoate (11:1n1) levels	rs9438621	1	26395893	G	A	0.144929	0.0312385	3.49e-06	8243	0.00260443	21.5191
10-undecenoate (11:1n1) levels	rs1126742	1	46932824	A	G	0.46696	0.0223104	2.85e-97	8243	0.0504628	437.965
10-undecenoate (11:1n1) levels	rs17103464	1	47561947	G	A	0.223738	0.04162	7.63e-08	8243	0.00349358	28.8915
10-undecenoate (11:1n1) levels	rs187480892	1	75197642	G	T	-0.3995	0.0751295	1.05e-07	8243	0.00341853	28.2688
10-undecenoate (11:1n1) levels	rs72694660	1	112030726	C	T	0.166571	0.0326092	3.25e-07	8243	0.00315545	26.0863
10-undecenoate (11:1n1) levels	rs141105076	1	234652357	C	T	0.225299	0.0503265	7.58e-06	8243	0.00242541	20.0364
10-undecenoate (11:1n1) levels	rs1057868	7	75985688	C	T	-0.0861901	0.0171051	4.68e-07	8243	0.00307074	25.3839
10-undecenoate (11:1n1) levels	rs149673443	7	157483077	G	T	-0.2541	0.0563426	6.49e-06	8243	0.00246139	20.3343
10-undecenoate (11:1n1) levels	rs7032874	9	5373793	G	A	-0.0835097	0.017416	1.63e-06	8243	0.00278152	22.9864
10-undecenoate (11:1n1) levels	rs79083227	12	128598537	G	T	-0.441696	0.0869018	3.72e-07	8243	0.00312424	25.8276
10-undecenoate (11:1n1) levels	rs62015210	16	6410008	T	C	-0.341229	0.0745449	4.71e-06	8243	0.00253553	20.9484
10-undecenoate (11:1n1) levels	rs1825063	17	35173190	A	G	0.0763992	0.0161662	2.29e-06	8243	0.0027021	22.3283
10-undecenoate (11:1n1) levels	rs11082247	18	41805664	A	G	-0.073084	0.0163002	7.34e-06	8243	0.00243285	20.098
10-undecenoate (11:1n1) levels	rs117706134	19	46179484	A	C	-0.437005	0.0947083	3.95e-06	8243	0.00257627	21.2859
10-undecenoate (11:1n1) levels	rs2837608	21	40391993	C	T	0.0705353	0.0153918	4.59e-06	8243	0.00254123	20.9956
1-methyl-4-imidazoleacetate levels	rs6684689	1	201093036	G	A	0.165638	0.0373034	8.98e-06	8090	0.00243118	19.7113
1-methyl-4-imidazoleacetate levels	rs641783	1	207866357	G	A	-0.146799	0.0295816	6.96e-07	8090	0.00303483	24.6204
1-methyl-4-imidazoleacetate levels	rs75160509	1	237722793	A	C	0.119584	0.0251786	2.04e-06	8090	0.00278051	22.5515
1-methyl-4-imidazoleacetate levels	rs112393335	1	245811013	C	A	-0.148838	0.0318409	2.95e-06	8090	0.00269362	21.8449
1-methyl-4-imidazoleacetate levels	rs79508881	2	46043968	T	C	0.26177	0.0565938	3.74e-06	8090	0.00263759	21.3892
1-methyl-4-imidazoleacetate levels	rs56169018	3	157829313	T	C	0.177083	0.0385566	4.37e-06	8090	0.00260062	21.0887
1-methyl-4-imidazoleacetate levels	rs149288214	3	172070950	A	G	0.37989	0.0837	5.66e-06	8090	0.00253987	20.5948
1-methyl-4-imidazoleacetate levels	rs73198075	4	6130481	A	G	0.0829777	0.0182983	5.77e-06	8090	0.00253542	20.5586
1-methyl-4-imidazoleacetate levels	rs115425972	4	77588429	T	C	0.21354	0.0466695	4.75e-06	8090	0.0025812	20.9308
1-methyl-4-imidazoleacetate levels	rs11739255	5	180460237	T	C	-0.075914	0.0165727	4.64e-06	8090	0.00258692	20.9773
1-methyl-4-imidazoleacetate levels	rs492233	6	152431177	C	A	0.0767916	0.0154938	7.19e-07	8090	0.00302724	24.5586
1-methyl-4-imidazoleacetate levels	rs11238434	7	51206466	T	C	-0.0673564	0.0148488	5.73e-06	8090	0.00253702	20.5716
1-methyl-4-imidazoleacetate levels	rs58418946	7	153944137	G	T	-0.404283	0.0910724	9.03e-06	8090	0.00242992	19.7011
1-methyl-4-imidazoleacetate levels	rs2205260	8	115947612	A	C	0.0996474	0.0199081	5.58e-07	8090	0.00308732	25.0475
1-methyl-4-imidazoleacetate levels	rs17473790	9	2335725	C	T	0.152767	0.0319282	1.71e-06	8090	0.00282185	22.8877
1-methyl-4-imidazoleacetate levels	rs7932134	11	102689166	T	C	-0.0770555	0.0170355	6.09e-06	8090	0.00252262	20.4546
1-methyl-4-imidazoleacetate levels	rs10774021	12	240132	C	T	0.359328	0.0151076	4.82e-125	8090	0.0653565	565.567
1-methyl-4-imidazoleacetate levels	rs1316571	13	67746586	C	T	-0.102188	0.0212446	1.51e-06	8090	0.00285177	23.131
1-methyl-4-imidazoleacetate levels	rs1201332	16	54582325	T	C	-0.0996612	0.0219659	5.7e-06	8090	0.00253806	20.5801
1-methyl-4-imidazoleacetate levels	rs79167181	16	77622165	A	G	0.146496	0.0328053	7.98e-06	8090	0.00245893	19.9368
1-methyl-4-imidazoleacetate levels	rs117236919	17	70001741	C	T	-0.202169	0.0431585	2.81e-06	8090	0.00270503	21.9376
1-methyl-4-imidazoleacetate levels	rs117081362	17	83063492	G	A	-0.302555	0.0646373	2.86e-06	8090	0.00270097	21.9046
1-methyl-4-imidazoleacetate levels	rs72936464	18	9475163	A	C	0.150549	0.0327282	4.23e-06	8090	0.00260873	21.1546
1-methyl-4-imidazoleacetate levels	rs10407741	19	19678274	T	C	0.214658	0.0480875	8.05e-06	8090	0.00245704	19.9215
1-methyl-4-imidazoleacetate levels	rs73069516	20	9991466	T	G	0.236109	0.0497733	2.1e-06	8090	0.00277381	22.497
1-methyl-4-imidazoleacetate levels	rs146181806	21	46186515	G	A	-0.386536	0.0836698	3.84e-06	8090	0.00263117	21.3371
Sebacate (C10-DC) levels	rs1126743	1	46930301	G	A	0.153817	0.0190909	7.81e-16	7926	0.0081238	64.9002
Sebacate (C10-DC) levels	rs12094842	1	75783905	G	A	-0.0796564	0.0163893	1.17e-06	7926	0.00297149	23.6163
Sebacate (C10-DC) levels	rs117989284	2	16624457	T	C	2.19477	0.480432	4.92e-06	7926	0.00262614	20.8643
Sebacate (C10-DC) levels	rs3815385	2	127708996	T	G	0.259589	0.0581101	7.92e-06	7926	0.00251144	19.9508
Sebacate (C10-DC) levels	rs1454534	2	220365468	A	C	0.0753708	0.0157966	1.83e-06	7926	0.00286404	22.7599
Sebacate (C10-DC) levels	rs143451206	5	55809117	G	T	0.255034	0.0482774	1.27e-07	7926	0.00350855	27.8997
Sebacate (C10-DC) levels	rs72716851	9	29840445	T	C	-0.133786	0.0295229	5.85e-06	7926	0.0025842	20.5302
Sebacate (C10-DC) levels	rs16907457	9	91406198	A	G	0.107125	0.0237289	6.35e-06	7926	0.00256482	20.3759
Sebacate (C10-DC) levels	rs56224008	9	128345355	G	A	0.214136	0.0483693	9.55e-06	7926	0.00246668	19.5943
Sebacate (C10-DC) levels	rs1623017	10	48243008	A	C	0.369031	0.080986	5.2e-06	7926	0.00261286	20.7585
Sebacate (C10-DC) levels	rs73159211	12	81974962	C	T	-0.11434	0.0253407	6.42e-06	7926	0.00256207	20.354
Sebacate (C10-DC) levels	rs76146586	13	96560843	T	C	0.223508	0.0479735	3.18e-06	7926	0.00273113	21.7007
Sebacate (C10-DC) levels	rs193055818	14	28125831	C	T	0.28144	0.0582096	1.33e-06	7926	0.00294069	23.3708
Sebacate (C10-DC) levels	rs461427	21	18947844	T	C	0.0697733	0.0155089	6.83e-06	7926	0.00254715	20.2352
Tauro-beta-muricholate levels	rs3769545	2	33311084	A	G	-0.0981408	0.0219186	7.55e-06	4661	0.00428283	20.0395
Tauro-beta-muricholate levels	rs72868921	2	130815363	G	A	0.273146	0.0602309	5.76e-06	4661	0.00439299	20.5572
Tauro-beta-muricholate levels	rs142892118	4	4101254	C	T	0.471473	0.102514	4.24e-06	4661	0.00451754	21.1427
Tauro-beta-muricholate levels	rs114775931	4	67590286	T	C	0.433308	0.0843464	2.79e-07	4661	0.00563027	26.3799
Tauro-beta-muricholate levels	rs76800580	5	73290818	C	T	0.308856	0.0672429	4.37e-06	4661	0.00450587	21.0879
Tauro-beta-muricholate levels	rs114721503	5	152058198	G	A	0.442318	0.0950716	3.28e-06	4661	0.00462249	21.6362
Tauro-beta-muricholate levels	rs10230752	7	78925235	T	C	0.418915	0.0946781	9.66e-06	4661	0.00418267	19.5689
Tauro-beta-muricholate levels	rs62471929	7	99676693	A	G	-0.27241	0.050587	7.25e-08	4661	0.00618295	28.9856
Tauro-beta-muricholate levels	rs74454415	7	100509339	A	C	0.52408	0.110072	1.92e-06	4661	0.00484011	22.6597
Tauro-beta-muricholate levels	rs1812845	8	13700441	C	T	0.0977583	0.0208627	2.79e-06	4661	0.00468863	21.9472
Tauro-beta-muricholate levels	rs190941914	8	72059481	G	T	0.499832	0.107577	3.38e-06	4661	0.00461024	21.5786
Tauro-beta-muricholate levels	rs7122991	11	3531922	G	T	-0.118399	0.0251343	2.47e-06	4661	0.00473828	22.1807
Tauro-beta-muricholate levels	rs10765927	11	12138593	T	C	0.184434	0.0387573	1.95e-06	4661	0.00483494	22.6354
Tauro-beta-muricholate levels	rs77405434	13	34212399	G	A	0.385278	0.0838088	4.28e-06	4661	0.00451362	21.1243
Tauro-beta-muricholate levels	rs6491848	13	104397184	C	T	-0.106521	0.021857	1.1e-06	4661	0.00506994	23.7412
Tauro-beta-muricholate levels	rs3826503	17	3571366	G	A	0.124315	0.0278263	7.91e-06	4661	0.00426384	19.9503
Tauro-beta-muricholate levels	rs4808888	19	18964724	G	A	0.0989627	0.0215032	4.18e-06	4661	0.00452365	21.1714
Tauro-beta-muricholate levels	rs28876163	19	24013356	C	A	-0.104451	0.0223458	2.95e-06	4661	0.00466577	21.8397
Tauro-beta-muricholate levels	rs137915919	19	52867867	C	T	0.375661	0.085038	9.98e-06	4661	0.00416939	19.5065
Tauro-beta-muricholate levels	rs2822807	21	14607358	C	T	0.518103	0.10578	9.69e-07	4661	0.00512055	23.9794
Tauro-beta-muricholate levels	rs76136208	22	21030988	C	T	0.423682	0.0946328	7.57e-06	4661	0.00428207	20.036
Octanoylcarnitine (c8) levels	rs114046167	1	43460145	G	T	-0.163262	0.0364549	7.52e-06	8226	0.00243227	20.0518
Octanoylcarnitine (c8) levels	rs149556176	1	74971148	T	C	0.456339	0.0631781	5.08e-13	8226	0.00630242	52.1599
Octanoylcarnitine (c8) levels	rs2185152	1	75758325	C	T	-0.390576	0.0155337	1.65e-139	8226	0.0713699	632.056
Octanoylcarnitine (c8) levels	rs116076966	1	193439226	A	C	0.305763	0.0672909	5.52e-06	8226	0.00250369	20.642
Octanoylcarnitine (c8) levels	rs36012907	1	204619938	C	T	0.120965	0.0264889	4.96e-06	8226	0.00252873	20.849
[truncated: 26,515 more rows]

## Sheet: Sheet3
Supplementary Table S3. Used instrumental variables for osteoporosis (OP)
Notations: SNP, Single nucleotide polymorphism; R2, proportion of variance in exposure variable explained by SNPs
Exposure	Outcome	SNP	Chromosome	Position	Other_allele	Effect_allele	Beta	Standard error	P-value	Sample size	R2	F-statistic
OP	CTACK	rs10400065	10	71984360	G	A	0.0690072	0.00760361	1.13e-19	336439	0.000244758	82.3657
OP	CTACK	rs10812233	9	25397640	A	G	-0.0418433	0.00754742	2.96e-08	336439	9.14e-05	30.7363
OP	CTACK	rs10877030	12	57862931	T	G	-0.0468361	0.00801192	5.04e-09	336439	0.000101564	34.1732
OP	CTACK	rs111991220	3	50310275	T	C	-0.0936712	0.0149054	3.29e-10	336439	0.000117373	39.4932
OP	CTACK	rs11248073	4	1735775	C	T	0.0547895	0.00758754	5.16e-13	336439	0.00015496	52.1423
OP	CTACK	rs114340522	2	205986138	G	C	-0.083003	0.0130302	1.89e-10	336439	0.000120594	40.5773
OP	CTACK	rs11645517	16	29693623	G	A	0.0567192	0.0103946	4.85e-08	336439	8.85e-05	29.7743
OP	CTACK	rs11873021	18	53310044	A	G	0.0575433	0.00765535	5.62e-14	336439	0.000167911	56.5011
OP	CTACK	rs12132527	1	198843596	T	G	-0.0555196	0.00932323	2.6e-09	336439	0.000105392	35.4615
OP	CTACK	rs12901071	15	67078051	A	G	-0.0495957	0.00786196	2.82e-10	336439	0.000118268	39.7946
OP	CTACK	rs1308020	11	65730087	G	A	-0.0464487	0.0084702	4.16e-08	336439	8.94e-05	30.0716
OP	CTACK	rs1318756	1	102875067	T	C	0.0500473	0.00758151	4.08e-11	336439	0.000129505	43.576
OP	CTACK	rs146969968	11	69227577	T	G	-0.0988579	0.0161143	8.53e-10	336439	0.000111852	37.6355
OP	CTACK	rs17478611	5	166728561	A	G	-0.0612981	0.0105494	6.23e-09	336439	0.000100343	33.7626
OP	CTACK	rs2091148	7	45994425	G	A	0.0527356	0.00782938	1.63e-11	336439	0.000134831	45.3681
OP	CTACK	rs2286530	17	61392694	A	C	-0.0762857	0.0129533	3.88e-09	336439	0.00010308	34.6835
OP	CTACK	rs2690720	7	46086197	C	T	0.0437302	0.00754983	6.95e-09	336439	9.97e-05	33.5495
OP	CTACK	rs28540719	14	37010897	G	A	-0.0541968	0.00882396	8.15e-10	336439	0.000112115	37.724
OP	CTACK	rs2902345	2	70489467	T	C	-0.057141	0.00761027	5.99e-14	336439	0.000167539	56.3758
OP	CTACK	rs3010043	1	183973041	A	G	-0.0570553	0.00920462	5.7e-10	336439	0.000114189	38.4218
OP	CTACK	rs34885389	3	55900797	A	G	-0.0505385	0.00852209	3.02e-09	336439	0.00010452	35.1682
OP	CTACK	rs4805579	19	30561367	A	G	0.0421946	0.0075802	2.6e-08	336439	9.21e-05	30.9849
OP	CTACK	rs4937001	11	112057329	C	T	-0.0905188	0.0143916	3.18e-10	336439	0.000117571	39.5601
OP	CTACK	rs55972816	9	93910991	T	C	0.0721057	0.0111207	8.94e-11	336439	0.000124944	42.0409
OP	CTACK	rs62248064	3	71761979	G	A	0.0441227	0.00797327	3.13e-08	336439	9.1e-05	30.6231
OP	CTACK	rs62425620	6	170296868	C	T	-0.0450534	0.00819299	3.82e-08	336439	8.99e-05	30.239
OP	CTACK	rs6546534	2	69569876	G	T	0.0574767	0.00792497	4.09e-13	336439	0.00015632	52.6
OP	CTACK	rs685339	1	218924589	C	T	-0.0432939	0.0075894	1.17e-08	336439	9.67e-05	32.5414
OP	CTACK	rs6868699	5	130087789	C	T	-0.0414675	0.00758056	4.49e-08	336439	8.89e-05	29.9234
OP	CTACK	rs72865330	6	55697440	G	A	-0.0922127	0.016578	2.66e-08	336439	9.2e-05	30.9396
OP	CTACK	rs7659624	4	1185425	C	T	0.0494815	0.00809014	9.58e-10	336439	0.000111178	37.4086
OP	CTACK	rs7816342	8	129707377	G	A	-0.0818448	0.00983381	8.59e-17	336439	0.000205846	69.2685
OP	CTACK	rs7933516	11	15707519	A	G	-0.0498769	0.0080715	6.44e-10	336439	0.000113484	38.1846
OP	CTACK	rs8056033	16	87866091	T	G	0.0616832	0.0106767	7.59e-09	336439	9.92e-05	33.3778
OP	CTACK	rs8084507	18	44507017	A	G	0.0488148	0.00825861	3.4e-09	336439	0.000103834	34.9371
OP	CTACK	rs9450090	6	84929116	C	T	0.05038	0.00796831	2.57e-10	336439	0.000118803	39.9743
OP	IL-18	rs10400065	10	71984360	G	A	0.0690072	0.00760361	1.13e-19	336439	0.000244758	82.3657
OP	IL-18	rs10812233	9	25397640	A	G	-0.0418433	0.00754742	2.96e-08	336439	9.14e-05	30.7363
OP	IL-18	rs10877030	12	57862931	T	G	-0.0468361	0.00801192	5.04e-09	336439	0.000101564	34.1732
OP	IL-18	rs111991220	3	50310275	T	C	-0.0936712	0.0149054	3.29e-10	336439	0.000117373	39.4932
OP	IL-18	rs11248073	4	1735775	C	T	0.0547895	0.00758754	5.16e-13	336439	0.00015496	52.1423
OP	IL-18	rs114340522	2	205986138	G	C	-0.083003	0.0130302	1.89e-10	336439	0.000120594	40.5773
OP	IL-18	rs11645517	16	29693623	G	A	0.0567192	0.0103946	4.85e-08	336439	8.85e-05	29.7743
OP	IL-18	rs11873021	18	53310044	A	G	0.0575433	0.00765535	5.62e-14	336439	0.000167911	56.5011
OP	IL-18	rs12132527	1	198843596	T	G	-0.0555196	0.00932323	2.6e-09	336439	0.000105392	35.4615
OP	IL-18	rs12901071	15	67078051	A	G	-0.0495957	0.00786196	2.82e-10	336439	0.000118268	39.7946
OP	IL-18	rs1308020	11	65730087	G	A	-0.0464487	0.0084702	4.16e-08	336439	8.94e-05	30.0716
OP	IL-18	rs1318756	1	102875067	T	C	0.0500473	0.00758151	4.08e-11	336439	0.000129505	43.576
OP	IL-18	rs146969968	11	69227577	T	G	-0.0988579	0.0161143	8.53e-10	336439	0.000111852	37.6355
OP	IL-18	rs17478611	5	166728561	A	G	-0.0612981	0.0105494	6.23e-09	336439	0.000100343	33.7626
OP	IL-18	rs2091148	7	45994425	G	A	0.0527356	0.00782938	1.63e-11	336439	0.000134831	45.3681
OP	IL-18	rs2286530	17	61392694	A	C	-0.0762857	0.0129533	3.88e-09	336439	0.00010308	34.6835
OP	IL-18	rs2690720	7	46086197	C	T	0.0437302	0.00754983	6.95e-09	336439	9.97e-05	33.5495
OP	IL-18	rs28540719	14	37010897	G	A	-0.0541968	0.00882396	8.15e-10	336439	0.000112115	37.724
OP	IL-18	rs2902345	2	70489467	T	C	-0.057141	0.00761027	5.99e-14	336439	0.000167539	56.3758
OP	IL-18	rs3010043	1	183973041	A	G	-0.0570553	0.00920462	5.7e-10	336439	0.000114189	38.4218
OP	IL-18	rs34885389	3	55900797	A	G	-0.0505385	0.00852209	3.02e-09	336439	0.00010452	35.1682
OP	IL-18	rs4805579	19	30561367	A	G	0.0421946	0.0075802	2.6e-08	336439	9.21e-05	30.9849
OP	IL-18	rs4937001	11	112057329	C	T	-0.0905188	0.0143916	3.18e-10	336439	0.000117571	39.5601
OP	IL-18	rs55972816	9	93910991	T	C	0.0721057	0.0111207	8.94e-11	336439	0.000124944	42.0409
OP	IL-18	rs62248064	3	71761979	G	A	0.0441227	0.00797327	3.13e-08	336439	9.1e-05	30.6231
OP	IL-18	rs62425620	6	170296868	C	T	-0.0450534	0.00819299	3.82e-08	336439	8.99e-05	30.239
OP	IL-18	rs6546534	2	69569876	G	T	0.0574767	0.00792497	4.09e-13	336439	0.00015632	52.6
OP	IL-18	rs685339	1	218924589	C	T	-0.0432939	0.0075894	1.17e-08	336439	9.67e-05	32.5414
OP	IL-18	rs6868699	5	130087789	C	T	-0.0414675	0.00758056	4.49e-08	336439	8.89e-05	29.9234
OP	IL-18	rs72865330	6	55697440	G	A	-0.0922127	0.016578	2.66e-08	336439	9.2e-05	30.9396
OP	IL-18	rs7659624	4	1185425	C	T	0.0494815	0.00809014	9.58e-10	336439	0.000111178	37.4086
OP	IL-18	rs7816342	8	129707377	G	A	-0.0818448	0.00983381	8.59e-17	336439	0.000205846	69.2685
OP	IL-18	rs7933516	11	15707519	A	G	-0.0498769	0.0080715	6.44e-10	336439	0.000113484	38.1846
OP	IL-18	rs8056033	16	87866091	T	G	0.0616832	0.0106767	7.59e-09	336439	9.92e-05	33.3778
OP	IL-18	rs8084507	18	44507017	A	G	0.0488148	0.00825861	3.4e-09	336439	0.000103834	34.9371
OP	IL-18	rs9450090	6	84929116	C	T	0.05038	0.00796831	2.57e-10	336439	0.000118803	39.9743
OP	TRAIL	rs10400065	10	71984360	G	A	0.0690072	0.00760361	1.13e-19	336439	0.000244758	82.3657
OP	TRAIL	rs10812233	9	25397640	A	G	-0.0418433	0.00754742	2.96e-08	336439	9.14e-05	30.7363
OP	TRAIL	rs10877030	12	57862931	T	G	-0.0468361	0.00801192	5.04e-09	336439	0.000101564	34.1732
OP	TRAIL	rs111991220	3	50310275	T	C	-0.0936712	0.0149054	3.29e-10	336439	0.000117373	39.4932
OP	TRAIL	rs11248073	4	1735775	C	T	0.0547895	0.00758754	5.16e-13	336439	0.00015496	52.1423
OP	TRAIL	rs114340522	2	205986138	G	C	-0.083003	0.0130302	1.89e-10	336439	0.000120594	40.5773
OP	TRAIL	rs11645517	16	29693623	G	A	0.0567192	0.0103946	4.85e-08	336439	8.85e-05	29.7743
OP	TRAIL	rs11873021	18	53310044	A	G	0.0575433	0.00765535	5.62e-14	336439	0.000167911	56.5011
OP	TRAIL	rs12132527	1	198843596	T	G	-0.0555196	0.00932323	2.6e-09	336439	0.000105392	35.4615
OP	TRAIL	rs12901071	15	67078051	A	G	-0.0495957	0.00786196	2.82e-10	336439	0.000118268	39.7946
OP	TRAIL	rs1308020	11	65730087	G	A	-0.0464487	0.0084702	4.16e-08	336439	8.94e-05	30.0716
OP	TRAIL	rs1318756	1	102875067	T	C	0.0500473	0.00758151	4.08e-11	336439	0.000129505	43.576
OP	TRAIL	rs146969968	11	69227577	T	G	-0.0988579	0.0161143	8.53e-10	336439	0.000111852	37.6355
OP	TRAIL	rs17163186	1	222544446	A	G	-0.0455032	0.00782769	6.13e-09	336439	0.000100431	33.792
OP	TRAIL	rs17478611	5	166728561	A	G	-0.0612981	0.0105494	6.23e-09	336439	0.000100343	33.7626
OP	TRAIL	rs2091148	7	45994425	G	A	0.0527356	0.00782938	1.63e-11	336439	0.000134831	45.3681
OP	TRAIL	rs2286530	17	61392694	A	C	-0.0762857	0.0129533	3.88e-09	336439	0.00010308	34.6835
OP	TRAIL	rs2690720	7	46086197	C	T	0.0437302	0.00754983	6.95e-09	336439	9.97e-05	33.5495
OP	TRAIL	rs28540719	14	37010897	G	A	-0.0541968	0.00882396	8.15e-10	336439	0.000112115	37.724
OP	TRAIL	rs2902345	2	70489467	T	C	-0.057141	0.00761027	5.99e-14	336439	0.000167539	56.3758
OP	TRAIL	rs3010043	1	183973041	A	G	-0.0570553	0.00920462	5.7e-10	336439	0.000114189	38.4218
OP	TRAIL	rs34885389	3	55900797	A	G	-0.0505385	0.00852209	3.02e-09	336439	0.00010452	35.1682
OP	TRAIL	rs4805579	19	30561367	A	G	0.0421946	0.0075802	2.6e-08	336439	9.21e-05	30.9849
OP	TRAIL	rs4937001	11	112057329	C	T	-0.0905188	0.0143916	3.18e-10	336439	0.000117571	39.5601
OP	TRAIL	rs55972816	9	93910991	T	C	0.0721057	0.0111207	8.94e-11	336439	0.000124944	42.0409
OP	TRAIL	rs62248064	3	71761979	G	A	0.0441227	0.00797327	3.13e-08	336439	9.1e-05	30.6231
OP	TRAIL	rs62425620	6	170296868	C	T	-0.0450534	0.00819299	3.82e-08	336439	8.99e-05	30.239
OP	TRAIL	rs6546534	2	69569876	G	T	0.0574767	0.00792497	4.09e-13	336439	0.00015632	52.6
OP	TRAIL	rs685339	1	218924589	C	T	-0.0432939	0.0075894	1.17e-08	336439	9.67e-05	32.5414
OP	TRAIL	rs6868699	5	130087789	C	T	-0.0414675	0.00758056	4.49e-08	336439	8.89e-05	29.9234
OP	TRAIL	rs72865330	6	55697440	G	A	-0.0922127	0.016578	2.66e-08	336439	9.2e-05	30.9396
OP	TRAIL	rs7659624	4	1185425	C	T	0.0494815	0.00809014	9.58e-10	336439	0.000111178	37.4086
OP	TRAIL	rs7816342	8	129707377	G	A	-0.0818448	0.00983381	8.59e-17	336439	0.000205846	69.2685
OP	TRAIL	rs7933516	11	15707519	A	G	-0.0498769	0.0080715	6.44e-10	336439	0.000113484	38.1846
OP	TRAIL	rs8056033	16	87866091	T	G	0.0616832	0.0106767	7.59e-09	336439	9.92e-05	33.3778
OP	TRAIL	rs8084507	18	44507017	A	G	0.0488148	0.00825861	3.4e-09	336439	0.000103834	34.9371
OP	TRAIL	rs9450090	6	84929116	C	T	0.05038	0.00796831	2.57e-10	336439	0.000118803	39.9743

## Sheet: Sheet4
Supplementary Table S4. Five Mendelian randomization models estimate the causal effects of inflammatory cytokines on osteoporosis (OP)
Notations: Green back means P-value < 0.05 in inverse-variance-weighted method; FDR, false discovery rate.
Outcome	Exposure	Method	Number of SNP	Beta	Standard error	P-value	lo_ci	up_ci	Odds ratio	OR_lci95	OR_uci95	FDR q-value
OP	IL_18	Inverse variance weighted	16	0.0825305	0.0300581	0.0060382	0.0236166	0.141444	1.08603	1.0239	1.15194	0.247566
OP	TRAIL	Inverse variance weighted	19	0.0590144	0.0239388	0.0136929	0.0120944	0.105934	1.06079	1.01217	1.11175	0.280704
OP	CTACK	Inverse variance weighted	16	0.0637971	0.0319062	0.0455518	0.00126102	0.126333	1.06588	1.00126	1.13466	0.564082
OP	MCP_3	Inverse variance weighted	5	0.0547455	0.032508	0.0921699	-0.00897023	0.118461	1.05627	0.99107	1.12576	0.564082
OP	IL_1RA	Inverse variance weighted	12	0.0626332	0.0372664	0.0928229	-0.0104088	0.135675	1.06464	0.989645	1.14531	0.564082
OP	IL_13	Inverse variance weighted	16	0.0391909	0.0234592	0.0948013	-0.00678917	0.085171	1.03997	0.993234	1.0889	0.564082
OP	VEGF	Inverse variance weighted	17	0.0437172	0.0262877	0.0963068	-0.0078067	0.095241	1.04469	0.992224	1.09992	0.564082
OP	G_CSF	Inverse variance weighted	16	-0.0788698	0.0540744	0.144692	-0.184856	0.0271161	0.92416	0.831224	1.02749	0.741544
OP	IL_2	Inverse variance weighted	15	-0.0407442	0.0308959	0.187251	-0.1013	0.0198119	0.960075	0.903662	1.02001	0.756889
OP	MCP_1_MCAF	Inverse variance weighted	22	0.048055	0.0364483	0.187355	-0.0233836	0.119494	1.04923	0.976888	1.12693	0.756889
OP	SCF	Inverse variance weighted	16	0.0560961	0.0450739	0.213302	-0.0322488	0.144441	1.0577	0.968266	1.15539	0.756889
OP	MIP_1B	Inverse variance weighted	22	-0.0292528	0.0239292	0.221529	-0.076154	0.0176484	0.971171	0.926673	1.01781	0.756889
OP	GROA	Inverse variance weighted	13	-0.0245322	0.0220989	0.266952	-0.0678462	0.0187817	0.975766	0.934404	1.01896	0.814724
OP	IL_5	Inverse variance weighted	15	-0.0299592	0.0298011	0.31475	-0.0883695	0.028451	0.970485	0.915423	1.02886	0.814724
OP	IL_12_P70	Inverse variance weighted	19	0.0284567	0.0284042	0.316417	-0.0272155	0.0841288	1.02887	0.973151	1.08777	0.814724
OP	MIP_1A	Inverse variance weighted	13	0.0353804	0.0354265	0.317941	-0.0340556	0.104816	1.03601	0.966518	1.11051	0.814724
OP	IL_10	Inverse variance weighted	15	0.0372656	0.0421233	0.37633	-0.0452962	0.119827	1.03797	0.955714	1.1273	0.858796
OP	MIF	Inverse variance weighted	14	-0.0309672	0.0350555	0.377032	-0.099676	0.0377415	0.969507	0.905131	1.03846	0.858796
OP	EOTAXIN	Inverse variance weighted	23	-0.0299511	0.0374357	0.423671	-0.103325	0.0434228	0.970493	0.901834	1.04438	0.914238
OP	FGF_BASIC	Inverse variance weighted	16	-0.0346489	0.0482221	0.472432	-0.129164	0.0598665	0.965944	0.87883	1.06169	0.943719
OP	IL_16	Inverse variance weighted	17	-0.0206307	0.0316505	0.514512	-0.0826658	0.0414043	0.979581	0.920659	1.04227	0.943719
OP	IL_7	Inverse variance weighted	13	0.0166239	0.0274373	0.544589	-0.0371532	0.070401	1.01676	0.963529	1.07294	0.943719
OP	HGF	Inverse variance weighted	15	0.0268804	0.0448292	0.548761	-0.0609848	0.114746	1.02724	0.940838	1.12159	0.943719
OP	TNF_A	Inverse variance weighted	6	0.0445317	0.0811602	0.583219	-0.114542	0.203606	1.04554	0.891774	1.22581	0.943719
OP	IL_1B	Inverse variance weighted	10	-0.0178465	0.0331112	0.589897	-0.0827445	0.0470515	0.982312	0.920586	1.04818	0.943719
OP	IL_4	Inverse variance weighted	17	0.0273425	0.0519205	0.598456	-0.0744216	0.129107	1.02772	0.92828	1.13781	0.943719
OP	M_CSF	Inverse variance weighted	12	-0.0136074	0.0305122	0.655622	-0.0734114	0.0461966	0.986485	0.929219	1.04728	0.995575
OP	MIG	Inverse variance weighted	14	-0.0169139	0.0450261	0.70718	-0.105165	0.0713373	0.983228	0.900176	1.07394	0.995865
OP	IL_2RA	Inverse variance weighted	13	-0.0100104	0.0282755	0.723316	-0.0654303	0.0454096	0.99004	0.936664	1.04646	0.995865
OP	IFN_G	Inverse variance weighted	13	-0.0172722	0.0544412	0.751044	-0.123977	0.0894326	0.982876	0.8834	1.09355	0.995865
OP	PDGF_BB	Inverse variance weighted	18	-0.00970667	0.0327703	0.767075	-0.0739364	0.0545231	0.99034	0.928731	1.05604	0.995865
OP	SCGF_B	Inverse variance weighted	22	0.00556094	0.0288314	0.847055	-0.0509486	0.0620705	1.00558	0.950328	1.06404	0.995865
OP	IL_8	Inverse variance weighted	12	0.00775995	0.0479683	0.871485	-0.086258	0.101778	1.00779	0.917358	1.10714	0.995865
OP	IL_17	Inverse variance weighted	17	0.00917012	0.0597545	0.878033	-0.107949	0.126289	1.00921	0.897674	1.13461	0.995865
OP	RANTES	Inverse variance weighted	14	0.00402191	0.0324225	0.901278	-0.0595261	0.0675699	1.00403	0.942211	1.06991	0.995865
OP	IL_9	Inverse variance weighted	9	0.00452198	0.0596028	0.939524	-0.1123	0.121344	1.00453	0.893776	1.12901	0.995865
OP	SDF_1A	Inverse variance weighted	15	-0.00412888	0.0545369	0.939651	-0.111021	0.102763	0.99588	0.89492	1.10823	0.995865
OP	IP_10	Inverse variance weighted	10	-0.00233637	0.0381065	0.951111	-0.0770252	0.0723524	0.997666	0.925867	1.07503	0.995865
OP	B_NGF	Inverse variance weighted	10	-0.00170904	0.0397375	0.965695	-0.0795946	0.0761765	0.998292	0.923491	1.07915	0.995865
OP	IL_6	Inverse variance weighted	13	-0.000786651	0.0504161	0.987551	-0.0996023	0.098029	0.999214	0.905197	1.10299	0.995865
OP	TNF_B	Inverse variance weighted	8	0.000138761	0.0267757	0.995865	-0.0523416	0.0526191	1.00014	0.949005	1.05403	0.995865
OP	CTACK	Maximum likelihood	16	0.0655435	0.0276657	0.0178302	0.0113188	0.119768	1.06774	1.01138	1.12724
OP	RANTES	Maximum likelihood	14	0.00399076	0.0329706	0.90366	-0.0606316	0.0686132	1.004	0.94117	1.07102
OP	VEGF	Maximum likelihood	17	0.0444867	0.0240134	0.0639426	-0.00257953	0.0915529	1.04549	0.997424	1.09587
OP	IL_18	Maximum likelihood	16	0.0856396	0.0258634	0.000928861	0.0349474	0.136332	1.08941	1.03557	1.14606
OP	IL_13	Maximum likelihood	16	0.0400603	0.023755	0.0917196	-0.00649947	0.0866201	1.04087	0.993522	1.09048
OP	HGF	Maximum likelihood	15	0.0280004	0.0456995	0.54007	-0.0615706	0.117571	1.0284	0.940287	1.12476
OP	TNF_B	Maximum likelihood	8	0.000141401	0.0270975	0.995836	-0.0529698	0.0532526	1.00014	0.948409	1.0547
OP	IL_10	Maximum likelihood	15	0.0383073	0.0354362	0.279687	-0.0311476	0.107762	1.03905	0.969332	1.11378
OP	SCF	Maximum likelihood	16	0.057305	0.0457037	0.209901	-0.0322742	0.146884	1.05898	0.968241	1.15822
OP	TNF_A	Maximum likelihood	6	0.0493226	0.0514036	0.337298	-0.0514285	0.150074	1.05056	0.949872	1.16192
OP	MIP_1B	Maximum likelihood	22	-0.0296886	0.0230978	0.198672	-0.0749602	0.015583	0.970748	0.92778	1.01571
OP	SCGF_B	Maximum likelihood	22	0.00579789	0.0237915	0.807467	-0.0408335	0.0524293	1.00581	0.959989	1.05383
OP	FGF_BASIC	Maximum likelihood	16	-0.0350315	0.0467921	0.454061	-0.126744	0.056681	0.965575	0.880959	1.05832
OP	IP_10	Maximum likelihood	10	-0.00237139	0.0385061	0.950894	-0.0778434	0.0731006	0.997631	0.925109	1.07584
OP	IL_9	Maximum likelihood	9	0.00497373	0.0463916	0.914621	-0.0859537	0.0959012	1.00499	0.917637	1.10065
OP	IFN_G	Maximum likelihood	13	-0.0176626	0.0501676	0.724784	-0.115991	0.0806659	0.982492	0.890483	1.08401
OP	MCP_1_MCAF	Maximum likelihood	22	0.050476	0.0327877	0.123687	-0.0137879	0.11474	1.05177	0.986307	1.12158
OP	TRAIL	Maximum likelihood	19	0.0599652	0.0241615	0.0130703	0.0126086	0.107322	1.0618	1.01269	1.11329
OP	MIP_1A	Maximum likelihood	13	0.0370918	0.0363271	0.30723	-0.0341093	0.108293	1.03779	0.966466	1.11437
OP	IL_8	Maximum likelihood	12	0.00831777	0.0374346	0.824162	-0.0650541	0.0816896	1.00835	0.937017	1.08512
OP	SDF_1A	Maximum likelihood	15	-0.00418408	0.0505458	0.934028	-0.103254	0.0948858	0.995825	0.901898	1.09953
OP	IL_12_P70	Maximum likelihood	19	0.0289499	0.0286817	0.312807	-0.0272663	0.0851661	1.02937	0.973102	1.0889
OP	IL_7	Maximum likelihood	13	0.0170649	0.0278548	0.540117	-0.0375306	0.0716603	1.01721	0.963165	1.07429
OP	IL_16	Maximum likelihood	17	-0.0215027	0.0260019	0.408257	-0.0724664	0.029461	0.978727	0.930097	1.0299
OP	IL_17	Maximum likelihood	17	0.00971698	0.0423957	0.818716	-0.0733786	0.0928126	1.00976	0.929249	1.09726
OP	IL_2RA	Maximum likelihood	13	-0.010168	0.0285453	0.721686	-0.0661169	0.0457808	0.989883	0.936021	1.04684
OP	GROA	Maximum likelihood	13	-0.024792	0.022315	0.266568	-0.0685293	0.0189454	0.975513	0.933766	1.01913
OP	MIF	Maximum likelihood	14	-0.0319951	0.0340817	0.347846	-0.0987952	0.0348051	0.968511	0.905928	1.03542
OP	EOTAXIN	Maximum likelihood	23	-0.0304103	0.0322932	0.346349	-0.0937051	0.0328844	0.970047	0.910551	1.03343
OP	IL_2	Maximum likelihood	15	-0.041463	0.0315926	0.189375	-0.103384	0.0204584	0.959385	0.90178	1.02067
OP	MCP_3	Maximum likelihood	5	0.0553278	0.0331415	0.0950291	-0.0096294	0.120285	1.05689	0.990417	1.12782
OP	B_NGF	Maximum likelihood	10	-0.00173771	0.0401312	0.965462	-0.0803948	0.0769194	0.998264	0.922752	1.07996
OP	MIG	Maximum likelihood	14	-0.0178448	0.0329761	0.588408	-0.0824778	0.0467883	0.982313	0.920832	1.0479
OP	IL_6	Maximum likelihood	13	-0.000787322	0.051057	0.987697	-0.100859	0.0992845	0.999213	0.90406	1.10438
OP	IL_4	Maximum likelihood	17	0.0284967	0.0465243	0.540199	-0.062691	0.119684	1.02891	0.939234	1.12714
OP	IL_1B	Maximum likelihood	10	-0.0187072	0.034251	0.584943	-0.0858391	0.0484248	0.981467	0.917742	1.04962
OP	M_CSF	Maximum likelihood	12	-0.0139916	0.0287284	0.626237	-0.0702992	0.042316	0.986106	0.932115	1.04322
OP	IL_1RA	Maximum likelihood	12	0.0663828	0.0382637	0.0827627	-0.00861407	0.14138	1.06864	0.991423	1.15186
OP	PDGF_BB	Maximum likelihood	18	-0.00988654	0.0331187	0.765308	-0.0747993	0.0550262	0.990162	0.92793	1.05657
OP	G_CSF	Maximum likelihood	16	-0.0841781	0.0451178	0.0620778	-0.172609	0.00425281	0.919267	0.841466	1.00426
OP	IL_5	Maximum likelihood	15	-0.0312656	0.0303735	0.303304	-0.0907977	0.0282664	0.969218	0.913202	1.02867
OP	CTACK	MR Egger	16	0.116024	0.0578161	0.064486	0.00270444	0.229343	1.12302	1.00271	1.25777
OP	RANTES	MR Egger	14	-0.00991494	0.0860059	0.910128	-0.178486	0.158657	0.990134	0.836535	1.17194
OP	VEGF	MR Egger	17	0.0569865	0.0445789	0.220561	-0.0303882	0.144361	1.05864	0.970069	1.1553
OP	IL_18	MR Egger	16	0.1367	0.0673788	0.0619387	0.00463729	0.268762	1.14648	1.00465	1.30834
OP	IL_13	MR Egger	16	0.0268333	0.0451978	0.562192	-0.0617543	0.115421	1.0272	0.940114	1.12235
OP	HGF	MR Egger	15	0.00856256	0.0914914	0.926863	-0.170761	0.187886	1.0086	0.843023	1.2067
OP	TNF_B	MR Egger	8	-0.00649078	0.0517374	0.90426	-0.107896	0.0949146	0.99353	0.897721	1.09956
OP	IL_10	MR Egger	15	0.0786044	0.092418	0.410422	-0.102535	0.259744	1.08178	0.902547	1.2966
OP	SCF	MR Egger	16	0.186745	0.110353	0.112724	-0.0295465	0.403036	1.20532	0.970886	1.49636
OP	TNF_A	MR Egger	6	0.13864	0.155777	0.423764	-0.166684	0.443963	1.14871	0.846467	1.55887
OP	MIP_1B	MR Egger	22	-0.0660048	0.0368762	0.0886228	-0.138282	0.00627255	0.936126	0.870853	1.00629
OP	SCGF_B	MR Egger	22	-0.0169655	0.0563935	0.766641	-0.127497	0.0935659	0.983178	0.880296	1.09808
OP	FGF_BASIC	MR Egger	16	-0.170071	0.109861	0.143912	-0.385398	0.0452565	0.843605	0.68018	1.0463
OP	IP_10	MR Egger	10	-0.0557561	0.0792158	0.501495	-0.211019	0.0995069	0.94577	0.809759	1.10463
OP	IL_9	MR Egger	9	-0.0914956	0.343635	0.797713	-0.76502	0.582029	0.912565	0.465324	1.78967
OP	IFN_G	MR Egger	13	-0.137825	0.0985558	0.189533	-0.330995	0.0553442	0.871251	0.718209	1.0569
OP	MCP_1_MCAF	MR Egger	22	0.0535986	0.0819729	0.520651	-0.107068	0.214266	1.05506	0.898464	1.23895
OP	TRAIL	MR Egger	19	0.0621371	0.0306379	0.058517	0.00208684	0.122187	1.06411	1.00209	1.12997
OP	MIP_1A	MR Egger	13	0.0520394	0.0870619	0.562124	-0.118602	0.222681	1.05342	0.888161	1.24942
OP	IL_8	MR Egger	12	-0.0420457	0.097125	0.674273	-0.232411	0.148319	0.958826	0.792621	1.15988
OP	SDF_1A	MR Egger	15	0.0202008	0.133095	0.881693	-0.240666	0.281067	1.02041	0.786104	1.32454
OP	IL_12_P70	MR Egger	19	0.0397529	0.0491963	0.430227	-0.0566719	0.136178	1.04055	0.944904	1.14589
OP	IL_7	MR Egger	13	-0.0529974	0.0582184	0.382168	-0.167105	0.0611107	0.948382	0.84611	1.06302
OP	IL_16	MR Egger	17	0.0397679	0.0583518	0.50593	-0.0746017	0.154137	1.04057	0.928113	1.16665
OP	IL_17	MR Egger	17	0.231954	0.110174	0.0525252	0.0160122	0.447896	1.26106	1.01614	1.56502
OP	IL_2RA	MR Egger	13	-0.00463209	0.0448889	0.919669	-0.0926144	0.0833502	0.995379	0.911545	1.08692
OP	GROA	MR Egger	13	-0.0102268	0.0482954	0.836171	-0.104886	0.0844323	0.989825	0.900427	1.0881
OP	MIF	MR Egger	14	-0.0893223	0.066927	0.206771	-0.220499	0.0418547	0.914551	0.802118	1.04274
OP	EOTAXIN	MR Egger	23	-0.0495751	0.0815448	0.54974	-0.209403	0.110253	0.951634	0.811068	1.11656
OP	IL_2	MR Egger	15	-0.0900646	0.0590565	0.151198	-0.205815	0.0256861	0.913872	0.813983	1.02602
OP	MCP_3	MR Egger	5	0.075194	0.0802005	0.417629	-0.081999	0.232387	1.07809	0.921273	1.26161
OP	B_NGF	MR Egger	10	-0.0929287	0.188527	0.635313	-0.462442	0.276585	0.911258	0.629744	1.31862
OP	MIG	MR Egger	14	-0.157426	0.0819331	0.0787488	-0.318015	0.00316249	0.85434	0.727592	1.00317
OP	IL_6	MR Egger	13	0.00901369	0.118585	0.940776	-0.223413	0.24144	1.00905	0.799785	1.27308
OP	IL_4	MR Egger	17	0.0490603	0.112951	0.670218	-0.172325	0.270445	1.05028	0.841706	1.31055
OP	IL_1B	MR Egger	10	0.0484404	0.0742433	0.532404	-0.0970765	0.193957	1.04963	0.907487	1.21404
OP	M_CSF	MR Egger	12	-0.0695004	0.0660177	0.317227	-0.198895	0.0598944	0.93286	0.819636	1.06172
OP	IL_1RA	MR Egger	12	0.0661057	0.118138	0.58809	-0.165444	0.297656	1.06834	0.847517	1.3467
OP	PDGF_BB	MR Egger	18	0.0175836	0.0655399	0.791906	-0.110875	0.146042	1.01774	0.895051	1.15724
OP	G_CSF	MR Egger	16	-0.12967	0.108214	0.250703	-0.341768	0.0824292	0.878386	0.710513	1.08592
OP	IL_5	MR Egger	15	-0.095737	0.0673958	0.178995	-0.227833	0.0363589	0.908703	0.796257	1.03703
OP	CTACK	Weighted median	16	0.0314823	0.037995	0.407336	-0.0429879	0.105952	1.03198	0.957923	1.11177
OP	RANTES	Weighted median	14	0.0259967	0.0459558	0.571606	-0.0640768	0.11607	1.02634	0.937933	1.12307
OP	VEGF	Weighted median	17	0.039979	0.0274669	0.145522	-0.0138561	0.0938141	1.04079	0.986239	1.09836
OP	IL_18	Weighted median	16	0.111217	0.0355157	0.00173917	0.0416066	0.180828	1.11764	1.04248	1.19821
OP	IL_13	Weighted median	16	0.0443511	0.0316215	0.160747	-0.017627	0.106329	1.04535	0.982527	1.11219
OP	HGF	Weighted median	15	0.0292607	0.0628436	0.641494	-0.0939127	0.152434	1.02969	0.910362	1.16467
OP	TNF_B	Weighted median	8	-0.0152099	0.0352325	0.665958	-0.0842656	0.0538457	0.984905	0.919187	1.05532
OP	IL_10	Weighted median	15	0.0661584	0.0454916	0.145863	-0.0230051	0.155322	1.0684	0.977258	1.16803
OP	SCF	Weighted median	16	0.0831227	0.0586969	0.156736	-0.0319233	0.198169	1.08668	0.968581	1.21917
OP	TNF_A	Weighted median	6	0.0591033	0.0710129	0.405246	-0.080082	0.198289	1.06088	0.923041	1.21931
OP	MIP_1B	Weighted median	22	-0.0844536	0.0307724	0.00606108	-0.144768	-0.0241397	0.919014	0.865223	0.976149
OP	SCGF_B	Weighted median	22	-0.00658391	0.0347326	0.849654	-0.0746598	0.061492	0.993438	0.928059	1.06342
OP	FGF_BASIC	Weighted median	16	-0.0238379	0.0653015	0.715079	-0.151829	0.104153	0.976444	0.859135	1.10977
OP	IP_10	Weighted median	10	-0.00926117	0.0503038	0.853931	-0.107857	0.0893344	0.990782	0.897756	1.09345
OP	IL_9	Weighted median	9	0.0745153	0.068648	0.277714	-0.0600347	0.209065	1.07736	0.941732	1.23253
OP	IFN_G	Weighted median	13	-0.0735823	0.0697829	0.291679	-0.210357	0.0631922	0.92906	0.810295	1.06523
OP	MCP_1_MCAF	Weighted median	22	0.0416996	0.0474614	0.379617	-0.0513247	0.134724	1.04258	0.94997	1.14422
OP	TRAIL	Weighted median	19	0.072701	0.0321396	0.023695	0.00970742	0.135695	1.07541	1.00975	1.14533
OP	MIP_1A	Weighted median	13	0.0432886	0.0519683	0.404855	-0.0585692	0.145146	1.04424	0.943113	1.15621
OP	IL_8	Weighted median	12	0.0218638	0.0548895	0.690391	-0.0857196	0.129447	1.0221	0.917852	1.1382
OP	SDF_1A	Weighted median	15	-0.0288105	0.071356	0.686391	-0.168668	0.111047	0.971601	0.844789	1.11745
OP	IL_12_P70	Weighted median	19	0.0474746	0.0367894	0.196898	-0.0246327	0.119582	1.04862	0.975668	1.12703
OP	IL_7	Weighted median	13	0.0229468	0.0374984	0.540578	-0.0505502	0.0964437	1.02321	0.950706	1.10125
OP	IL_16	Weighted median	17	0.0346962	0.0383461	0.365563	-0.0404622	0.109855	1.03531	0.960345	1.11612
OP	IL_17	Weighted median	17	0.0625351	0.0595361	0.293546	-0.0541556	0.179226	1.06453	0.947285	1.19629
OP	IL_2RA	Weighted median	13	0.00535535	0.0387805	0.890166	-0.0706545	0.0813652	1.00537	0.931784	1.08477
OP	GROA	Weighted median	13	-0.00497868	0.0302601	0.869314	-0.0642885	0.0543312	0.995034	0.937734	1.05583
OP	MIF	Weighted median	14	-0.0406183	0.0461227	0.378503	-0.131019	0.0497821	0.960196	0.877201	1.05104
OP	EOTAXIN	Weighted median	23	-0.0857481	0.0471507	0.068973	-0.178163	0.00666725	0.917825	0.836806	1.00669
OP	IL_2	Weighted median	15	-0.0365849	0.0439152	0.404799	-0.122659	0.0494888	0.964076	0.884566	1.05073
OP	MCP_3	Weighted median	5	0.0649535	0.0411969	0.114874	-0.0157925	0.145699	1.06711	0.984332	1.15685
OP	B_NGF	Weighted median	10	-0.00549851	0.0503578	0.913053	-0.1042	0.0932028	0.994517	0.901045	1.09768
OP	MIG	Weighted median	14	-0.0410416	0.0472983	0.385549	-0.133746	0.051663	0.959789	0.874812	1.05302
OP	IL_6	Weighted median	13	0.0365568	0.0657821	0.578398	-0.092376	0.16549	1.03723	0.911762	1.17997
OP	IL_4	Weighted median	17	-0.0139731	0.0665375	0.833665	-0.144387	0.11644	0.986124	0.865553	1.12349
OP	IL_1B	Weighted median	10	0.0343004	0.0438571	0.434158	-0.0516594	0.12026	1.0349	0.949652	1.12779
OP	M_CSF	Weighted median	12	-0.0360903	0.0387351	0.351481	-0.112011	0.0398305	0.964553	0.894034	1.04063
OP	IL_1RA	Weighted median	12	0.0311248	0.0521906	0.55093	-0.0711688	0.133418	1.03161	0.931305	1.14273
OP	PDGF_BB	Weighted median	18	-0.0123697	0.0467953	0.791521	-0.104088	0.0793491	0.987707	0.901146	1.08258
OP	G_CSF	Weighted median	16	-0.0791137	0.0624632	0.20531	-0.201542	0.0433141	0.923935	0.81747	1.04427
OP	IL_5	Weighted median	15	-0.0303218	0.0415955	0.466021	-0.111849	0.0512054	0.970133	0.894179	1.05254
OP	CTACK	Weighted mode	16	0.0100879	0.0430222	0.817782	-0.0742355	0.0944113	1.01014	0.928453	1.09901
OP	RANTES	Weighted mode	14	0.0266709	0.0755082	0.729586	-0.121325	0.174667	1.02703	0.885746	1.19085
OP	VEGF	Weighted mode	17	0.044982	0.0307381	0.162727	-0.0152647	0.105229	1.04601	0.984851	1.11096
OP	IL_18	Weighted mode	16	0.108763	0.0489497	0.0420942	0.0128211	0.204704	1.1149	1.0129	1.22716
OP	IL_13	Weighted mode	16	0.0422036	0.0312486	0.196856	-0.0190436	0.103451	1.04311	0.981137	1.10899
OP	HGF	Weighted mode	15	0.0287945	0.0886337	0.750082	-0.144928	0.202517	1.02921	0.865085	1.22448
OP	TNF_B	Weighted mode	8	-0.0242603	0.0472069	0.623132	-0.116786	0.0682652	0.976032	0.889776	1.07065
OP	IL_10	Weighted mode	15	0.0630235	0.0436998	0.171245	-0.0226281	0.148675	1.06505	0.977626	1.1603
OP	SCF	Weighted mode	16	0.0982267	0.0965861	0.325284	-0.0910822	0.287536	1.10321	0.912943	1.33314
OP	TNF_A	Weighted mode	6	0.0973963	0.111264	0.421428	-0.12068	0.315473	1.1023	0.886317	1.37091
OP	MIP_1B	Weighted mode	22	-0.0771201	0.0314912	0.0231919	-0.138843	-0.0153974	0.925779	0.870365	0.984721
OP	SCGF_B	Weighted mode	22	-0.013002	0.0514994	0.803134	-0.113941	0.0879369	0.987082	0.892311	1.09192
OP	FGF_BASIC	Weighted mode	16	-0.040005	0.105138	0.708909	-0.246075	0.166065	0.960785	0.781863	1.18065
OP	IP_10	Weighted mode	10	-0.0283653	0.0767029	0.720078	-0.178703	0.121972	0.972033	0.836354	1.12972
OP	IL_9	Weighted mode	9	0.120574	0.128428	0.375286	-0.131145	0.372294	1.12814	0.877091	1.45106
OP	IFN_G	Weighted mode	13	-0.0792724	0.0998076	0.442473	-0.274895	0.11635	0.923788	0.759652	1.12339
OP	MCP_1_MCAF	Weighted mode	22	0.0441116	0.0543256	0.425909	-0.0623666	0.15059	1.0451	0.939538	1.16252
OP	TRAIL	Weighted mode	19	0.0831466	0.032187	0.0187482	0.02006	0.146233	1.0867	1.02026	1.15747
OP	MIP_1A	Weighted mode	13	0.1313	0.0889535	0.165682	-0.0430485	0.305649	1.14031	0.957865	1.35751
OP	IL_8	Weighted mode	12	0.0146124	0.0847869	0.866298	-0.15157	0.180795	1.01472	0.859358	1.19817
OP	SDF_1A	Weighted mode	15	-0.0348599	0.0976423	0.726404	-0.226239	0.156519	0.965741	0.797528	1.16943
OP	IL_12_P70	Weighted mode	19	0.0472027	0.0354951	0.200179	-0.0223677	0.116773	1.04833	0.977881	1.12386
OP	IL_7	Weighted mode	13	0.0445383	0.0400829	0.288269	-0.0340241	0.123101	1.04555	0.966548	1.131
OP	IL_16	Weighted mode	17	0.0315745	0.0448202	0.491267	-0.0562731	0.119422	1.03208	0.945281	1.12685
OP	IL_17	Weighted mode	17	0.0643235	0.0759255	0.409382	-0.0844904	0.213137	1.06644	0.91898	1.23755
OP	IL_2RA	Weighted mode	13	0.0066328	0.0435523	0.881485	-0.0787296	0.0919952	1.00665	0.92429	1.09636
OP	GROA	Weighted mode	13	0.000251858	0.0376482	0.994772	-0.0735386	0.0740423	1.00025	0.9291	1.07685
OP	MIF	Weighted mode	14	-0.0863259	0.075488	0.273424	-0.234282	0.0616306	0.917295	0.791138	1.06357
OP	EOTAXIN	Weighted mode	23	-0.0715555	0.0562519	0.216636	-0.181809	0.0386982	0.930945	0.83376	1.03946
OP	IL_2	Weighted mode	15	-0.061634	0.070882	0.39922	-0.200563	0.0772946	0.940227	0.81827	1.08036
OP	MCP_3	Weighted mode	5	0.0737709	0.0521967	0.230442	-0.0285347	0.176077	1.07656	0.971869	1.19253
OP	B_NGF	Weighted mode	10	-0.0558156	0.0865004	0.534858	-0.225356	0.113725	0.945714	0.798232	1.12044
OP	MIG	Weighted mode	14	-0.101812	0.0782126	0.215604	-0.255108	0.051485	0.9032	0.774832	1.05283
OP	IL_6	Weighted mode	13	0.0739091	0.108559	0.508911	-0.138867	0.286685	1.07671	0.870344	1.332
OP	IL_4	Weighted mode	17	-0.0524371	0.124934	0.680273	-0.297308	0.192434	0.948914	0.742815	1.2122
OP	IL_1B	Weighted mode	10	0.0307297	0.0460782	0.521563	-0.0595836	0.121043	1.03121	0.942157	1.12867
OP	M_CSF	Weighted mode	12	-0.0424618	0.0553143	0.458859	-0.150878	0.0659543	0.958427	0.859953	1.06818
OP	IL_1RA	Weighted mode	12	0.0116974	0.0874531	0.896011	-0.159711	0.183105	1.01177	0.85239	1.20094
OP	PDGF_BB	Weighted mode	18	-0.0130434	0.0453203	0.776975	-0.101871	0.0757843	0.987041	0.903146	1.07873
OP	G_CSF	Weighted mode	16	-0.0704846	0.104318	0.509531	-0.274947	0.133978	0.931942	0.759612	1.14337
OP	IL_5	Weighted mode	15	-0.0321715	0.0724935	0.66398	-0.174259	0.109916	0.96834	0.84008	1.11618

## Sheet: Sheet5
Supplementary Table S5. Heterogeneity of all Inverse variance weighted test and MR Egger regression
Notations: OP means osteoporosis.
Outcome	Exposure	Method	Q-statistics	P-value
OP	CTACK	Inverse variance weighted	21.0916	0.133928
OP	RANTES	Inverse variance weighted	11.5572	0.564243
OP	VEGF	Inverse variance weighted	19.6132	0.238147
OP	IL_18	Inverse variance weighted	21.3905	0.124809
OP	IL_13	Inverse variance weighted	10.402	0.793718
OP	HGF	Inverse variance weighted	13.964	0.452394
OP	TNF_B	Inverse variance weighted	4.90155	0.671976
OP	IL_10	Inverse variance weighted	20.42	0.117447
OP	SCF	Inverse variance weighted	8.9197	0.881678
OP	TNF_A	Inverse variance weighted	13.8679	0.0164705
OP	MIP_1B	Inverse variance weighted	22.9177	0.348382
OP	SCGF_B	Inverse variance weighted	32.5521	0.0514256
OP	FGF_BASIC	Inverse variance weighted	16.786	0.331816
OP	IP_10	Inverse variance weighted	4.70385	0.859323
OP	IL_9	Inverse variance weighted	14.515	0.069291
OP	IFN_G	Inverse variance weighted	14.8776	0.248196
OP	MCP_1_MCAF	Inverse variance weighted	27.0096	0.170537
OP	TRAIL	Inverse variance weighted	16.8107	0.536154
OP	MIP_1A	Inverse variance weighted	11.9363	0.450805
OP	IL_8	Inverse variance weighted	19.481	0.0529874
OP	SDF_1A	Inverse variance weighted	17.1389	0.248853
OP	IL_12_P70	Inverse variance weighted	17.203	0.50919
OP	IL_7	Inverse variance weighted	11.6455	0.474552
OP	IL_16	Inverse variance weighted	24.9018	0.0715755
OP	IL_17	Inverse variance weighted	34.6735	0.00440371
OP	IL_2RA	Inverse variance weighted	7.93931	0.789855
OP	GROA	Inverse variance weighted	10.1108	0.606238
OP	MIF	Inverse variance weighted	14.4536	0.342694
OP	EOTAXIN	Inverse variance weighted	30.9103	0.0979647
OP	IL_2	Inverse variance weighted	12.3896	0.575048
OP	MCP_3	Inverse variance weighted	1.0742	0.898343
OP	B_NGF	Inverse variance weighted	4.27285	0.892554
OP	MIG	Inverse variance weighted	26.0794	0.0165883
OP	IL_6	Inverse variance weighted	7.66229	0.810933
OP	IL_4	Inverse variance weighted	21.1099	0.174325
OP	IL_1B	Inverse variance weighted	6.96476	0.640789
OP	M_CSF	Inverse variance weighted	12.9718	0.295176
OP	IL_1RA	Inverse variance weighted	10.2695	0.506323
OP	PDGF_BB	Inverse variance weighted	15.341	0.570934
OP	G_CSF	Inverse variance weighted	23.0486	0.0831136
OP	IL_5	Inverse variance weighted	12.4456	0.570562
OP	CTACK	MR Egger	19.4679	0.14783
OP	RANTES	MR Egger	11.5266	0.484407
OP	VEGF	MR Egger	19.4318	0.19483
OP	IL_18	MR Egger	20.2213	0.123318
OP	IL_13	MR Egger	10.2997	0.739959
OP	HGF	MR Egger	13.9063	0.380473
OP	TNF_B	MR Egger	4.87912	0.559408
OP	IL_10	MR Egger	20.0252	0.0945849
OP	SCF	MR Egger	7.23737	0.925174
OP	TNF_A	MR Egger	12.2684	0.0154629
OP	MIP_1B	MR Egger	21.1441	0.388693
OP	SCGF_B	MR Egger	32.1995	0.0412185
OP	FGF_BASIC	MR Egger	14.8192	0.390624
OP	IP_10	MR Egger	4.11217	0.846863
OP	IL_9	MR Egger	14.3493	0.0453059
OP	IFN_G	MR Egger	12.5137	0.326294
OP	MCP_1_MCAF	MR Egger	27.0018	0.135214
OP	TRAIL	MR Egger	16.784	0.469089
OP	MIP_1A	MR Egger	11.8881	0.372109
OP	IL_8	MR Egger	18.8132	0.0426998
OP	SDF_1A	MR Egger	17.0853	0.195434
OP	IL_12_P70	MR Egger	17.1231	0.446058
OP	IL_7	MR Egger	9.8071	0.547817
OP	IL_16	MR Egger	22.6393	0.0921053
OP	IL_17	MR Egger	25.5939	0.0425138
OP	IL_2RA	MR Egger	7.91551	0.720852
OP	GROA	MR Egger	9.99985	0.530401
OP	MIF	MR Egger	13.2944	0.348008
OP	EOTAXIN	MR Egger	30.8014	0.0770265
OP	IL_2	MR Egger	11.4293	0.574902
OP	MCP_3	MR Egger	0.996415	0.802119
OP	B_NGF	MR Egger	4.02785	0.854602
OP	MIG	MR Egger	19.6763	0.0734618
OP	IL_6	MR Egger	7.65396	0.743925
OP	IL_4	MR Egger	21.043	0.135461
OP	IL_1B	MR Egger	5.96969	0.650627
OP	M_CSF	MR Egger	11.886	0.292758
OP	IL_1RA	MR Egger	10.2685	0.417263
OP	PDGF_BB	MR Egger	15.1098	0.51661
OP	G_CSF	MR Egger	22.5673	0.0676853
OP	IL_5	MR Egger	11.2616	0.588917
CTACK	OP	Inverse variance weighted	40.4052	0.243742
IL_18	OP	Inverse variance weighted	28.2678	0.782835
TRAIL	OP	Inverse variance weighted	40.2889	0.286175
CTACK	OP	MR Egger	39.6884	0.231288
IL_18	OP	MR Egger	28.2272	0.746007
TRAIL	OP	MR Egger	40.1297	0.253232
OP	Inosine levels	Inverse variance weighted	31.9076	0.0154508
OP	1-(1-enyl-palmitoyl)-2-palmitoyl-GPC (P-16:0/16:0) levels	Inverse variance weighted	26.2252	0.560669
OP	Gamma-tocopherol/beta-tocopherol levels	Inverse variance weighted	16.8824	0.531202
OP	N-stearoyl-sphinganine (d18:0/18:0) levels	Inverse variance weighted	15.6109	0.209716
OP	Epiandrosterone sulfate levels	Inverse variance weighted	26.4143	0.0672355
OP	1-palmitoyl-GPI (16:0) levels	Inverse variance weighted	18.9733	0.39347
OP	1-oleoyl-2-linoleoyl-GPE (18:1/18:2) levels	Inverse variance weighted	21.6371	0.834902
OP	Glucuronate to androsterone glucuronide ratio	Inverse variance weighted	13.4455	0.63995
OP	(16 or 17)-methylstearate (a19:0 or i19:0) levels	Inverse variance weighted	14.2046	0.510071
OP	3-hydroxybutyroylglycine levels	Inverse variance weighted	34.7447	0.0551291
OP	Cytidine to N-acetylneuraminate ratio	Inverse variance weighted	44.8006	0.00420425
OP	2'-deoxyuridine to cytidine ratio	Inverse variance weighted	18.5062	0.820163
OP	Histidine to trans-urocanate ratio	Inverse variance weighted	22.6475	0.421858
OP	Pyruvate to N-acetylneuraminate ratio	Inverse variance weighted	22.2584	0.326656
OP	Carotenoid levels (cryptoxanthin)	Inverse variance weighted	27.5052	0.281459
OP	Pyruvate levels	Inverse variance weighted	24.026	0.0889386
OP	Lysine levels	Inverse variance weighted	33.2686	0.311006
OP	X-21258 levels	Inverse variance weighted	18.8673	0.593655
OP	X-11444 levels	Inverse variance weighted	23.8716	0.583309
OP	Citrate to taurocholate ratio	Inverse variance weighted	10.469	0.655205
OP	Sphingomyelin (d18:1/22:1, d18:2/22:0, d16:1/24:1) levels	Inverse variance weighted	29.7253	0.0402042
OP	Gamma-glutamyl-2-aminobutyrate levels	Inverse variance weighted	20.0949	0.577104
OP	X-12701 levels	Inverse variance weighted	18.791	0.0936975
OP	Adenosine 5'-monophosphate (AMP) to flavin adenine dinucleotide (FAD) ratio	Inverse variance weighted	9.48689	0.486601
OP	1-stearoyl-2-oleoyl-GPE (18:0/18:1) levels	Inverse variance weighted	13.5814	0.886898
OP	N,n,n-trimethyl-alanylproline betaine (tmap) levels	Inverse variance weighted	35.3403	0.048105
OP	X-12844 levels	Inverse variance weighted	20.994	0.859369
OP	Hexanoylcarnitine levels (Biocrates platform)	Inverse variance weighted	19.2628	0.440097
OP	X-12261 levels	Inverse variance weighted	14.6798	0.400386
OP	Glucose to N-palmitoyl-sphingosine (d18:1 to 16:0) ratio	Inverse variance weighted	20.5017	0.426964
OP	Hexanoylglutamine levels	Inverse variance weighted	21.8787	0.467146
OP	X-14056 levels	Inverse variance weighted	16.0497	0.449499
OP	X-11381 levels	Inverse variance weighted	18.6071	0.54748
OP	Cysteine s-sulfate levels	Inverse variance weighted	14.5502	0.336264
OP	X-12462 levels	Inverse variance weighted	3.59664	0.891561
OP	N-acetyl-1-methylhistidine levels	Inverse variance weighted	33.2294	0.189604
OP	N-formylphenylalanine levels	Inverse variance weighted	40.295	0.0622299
OP	Benzoate levels	Inverse variance weighted	14.8268	0.390099
OP	Paraxanthine levels in elite athletes	Inverse variance weighted	37.7585	0.103056
OP	1-(1-enyl-palmitoyl)-2-arachidonoyl-gpc (p-16:0/20:4) levels	Inverse variance weighted	28.947	0.520384
OP	Glutarate (C5-DC) to caprylate (8:0) ratio	Inverse variance weighted	21.7154	0.356151
OP	Stearate (18:0) levels	Inverse variance weighted	18.4906	0.18534
OP	3-hydroxyhexanoylcarnitine (1) levels	Inverse variance weighted	21.4894	0.0897327
OP	Androsterone glucuronide levels	Inverse variance weighted	16.6264	0.783628
OP	Tricosanoyl sphingomyelin (d18:1/23:0) levels	Inverse variance weighted	11.882	0.920077
OP	Nicotinamide levels	Inverse variance weighted	14.3078	0.64521
OP	3-hydroxy-2-ethylpropionate levels	Inverse variance weighted	37.4299	0.0683385
OP	X-12411 levels	Inverse variance weighted	4.25785	0.978321
OP	X-11852 levels	Inverse variance weighted	22.5654	0.310632
OP	N-palmitoyl-sphingosine (d18:1 to 16:0) to N-palmitoyl-sphinganine (d18:0 to 16:0) ratio	Inverse variance weighted	23.2453	0.141433
OP	N-oleoyltaurine levels	Inverse variance weighted	15.9199	0.458565
OP	X-22834 levels	Inverse variance weighted	19.067	0.265205
OP	X-24801 levels	Inverse variance weighted	24.5884	0.650131
OP	Hexadecenedioate (C16:1-DC) levels	Inverse variance weighted	35.5377	0.0246267
OP	X-23655 levels	Inverse variance weighted	24.7288	0.212003
OP	Proline to glutamate ratio	Inverse variance weighted	39.1476	0.00639126
OP	Glycochenodeoxycholate glucuronide (1) levels	Inverse variance weighted	21.3665	0.436765
OP	Phosphate to glycerol ratio	Inverse variance weighted	11.8239	0.620445
OP	Thioproline levels	Inverse variance weighted	30.7461	0.0586328
OP	N-carbamoylalanine levels	Inverse variance weighted	21.0755	0.332646
OP	X-17653 levels	Inverse variance weighted	18.8323	0.33824
OP	Margaroylcarnitine (C17) levels	Inverse variance weighted	22.2372	0.622015
OP	Taurine to glutamate ratio	Inverse variance weighted	22.931	0.0614024
OP	1-palmitoyl-2-linoleoyl-GPE (16:0/18:2) levels	Inverse variance weighted	21.9103	0.404695
OP	Homocitrulline levels	Inverse variance weighted	26.1811	0.344042
OP	3-ureidopropionate levels	Inverse variance weighted	19.9422	0.461548
OP	Allantoin levels	Inverse variance weighted	11.5763	0.929888
OP	Caffeic acid sulfate levels	Inverse variance weighted	5.92843	0.996478
OP	Taurine to cysteine ratio	Inverse variance weighted	29.5981	0.0293937
OP	Choline phosphate to phosphoethanolamine ratio	Inverse variance weighted	24.7209	0.364837
OP	Behenoylcarnitine (C22) levels	Inverse variance weighted	24.5205	0.375473
OP	1-oleoylglycerol (18:1) levels	Inverse variance weighted	24.8943	0.411521
OP	X-18921 levels	Inverse variance weighted	11.9777	0.447471
OP	Alpha-ketoglutarate to pyruvate ratio	Inverse variance weighted	18.6151	0.0683618
OP	2-acetamidophenol sulfate levels	Inverse variance weighted	25.8258	0.135115
OP	X-11843 levels	Inverse variance weighted	13.7962	0.795438
OP	X-24812 levels	Inverse variance weighted	42.0721	0.0241327
OP	Mannose to mannitol to sorbitol ratio	Inverse variance weighted	14.9492	0.665453
OP	Maleate levels	Inverse variance weighted	14.6081	0.688678
OP	Fructose levels	Inverse variance weighted	22.8448	0.410537
OP	X-24295 levels	Inverse variance weighted	28.1097	0.0436729
OP	X-21471 levels	Inverse variance weighted	20.3131	0.622956
OP	X-11787 levels	Inverse variance weighted	16.2455	0.298612
OP	N-acetylglucosamine/n-acetylgalactosamine levels	Inverse variance weighted	13.0585	0.521921
OP	N-acetylmethionine levels	Inverse variance weighted	16.1835	0.239361
OP	Sphingomyelin (d17:1/14:0, d16:1/15:0) levels	Inverse variance weighted	46.9467	0.000954767
OP	N2,n2-dimethylguanosine levels	Inverse variance weighted	3.09612	0.979071
OP	X-17685 levels	Inverse variance weighted	24.6112	0.103756
OP	Adenosine 5'-monophosphate (AMP) to acetoacetate ratio	Inverse variance weighted	22.1157	0.453001
OP	Methyl glucopyranoside (alpha + beta) levels	Inverse variance weighted	16.6397	0.782921
OP	Cholesterol to cortisol ratio	Inverse variance weighted	22.2959	0.133892
OP	Phenol glucuronide levels	Inverse variance weighted	39.0743	0.0138379
OP	4-acetamidobutanoate levels	Inverse variance weighted	24.3667	0.0817962
OP	Hypotaurine to cysteine ratio	Inverse variance weighted	32.9006	0.165001
OP	Hexadecadienoate (16:2n6) levels	Inverse variance weighted	15.1425	0.368483
OP	N-lactoyl valine levels	Inverse variance weighted	10.0727	0.523863
OP	1-palmitoyl-2-linoleoyl-GPI (16:0/18:2) levels	Inverse variance weighted	11.7981	0.812204
OP	1,2-dilinoleoyl-GPE (18:2/18:2) levels	Inverse variance weighted	9.59821	0.962171
OP	X-12812 levels	Inverse variance weighted	17.21	0.306464
OP	1-myristoyl-2-arachidonoyl-GPC (14:0/20:4) levels	Inverse variance weighted	27.9908	0.109618
OP	Cis 3,4-methyleneheptanoate levels	Inverse variance weighted	30.5497	0.0226425
OP	4-methylcatechol sulfate levels	Inverse variance weighted	29.4237	0.0596057
OP	X-11795 levels	Inverse variance weighted	26.5475	0.00306953
OP	Sphingomyelin (d18:1/20:2, d18:2/20:1, d16:1/22:2) levels	Inverse variance weighted	24.8257	0.254791
OP	Phosphate to glucose ratio	Inverse variance weighted	17.0373	0.45184
OP	N-acetylneuraminate levels	Inverse variance weighted	28.7569	0.530395
OP	X-24456 levels	Inverse variance weighted	24.8502	0.253713
OP	Dihydrocaffeate sulfate (2) levels	Inverse variance weighted	25.2323	0.393225
OP	1-stearoyl-2-linoleoyl-GPI (18:0/18:2) levels	Inverse variance weighted	24.8913	0.411687
OP	Deoxycarnitine levels	Inverse variance weighted	14.937	0.990091
OP	Succinoyltaurine levels	Inverse variance weighted	14.9014	0.898132
OP	Ceramide (d18:1/17:0, d17:1/18:0) levels	Inverse variance weighted	22.9066	0.152315
OP	Bilirubin degradation product, C16H18N2O5 (1) levels	Inverse variance weighted	17.9884	0.389572
OP	Cortisone to 4-cholesten-3-one ratio	Inverse variance weighted	36.9291	0.120433
OP	Inosine 5'-monophosphate (IMP) to urate ratio	Inverse variance weighted	19.4484	0.246099
OP	5,6-dihydrothymine levels	Inverse variance weighted	5.92886	0.968253
OP	Cholesterol to taurocholate ratio	Inverse variance weighted	20.6211	0.358112
OP	X-11858 levels	Inverse variance weighted	30.9235	0.124684
OP	Adenosine 5'-monophosphate (AMP) to cysteine ratio	Inverse variance weighted	14.1598	0.942958
OP	5-hydroxylysine levels	Inverse variance weighted	22.3403	0.499795
OP	Adenosine 5'-diphosphate (ADP) to mannose ratio	Inverse variance weighted	12.3989	0.648617
OP	10-undecenoate (11:1n1) levels	Inverse variance weighted	30.9159	0.00901519
OP	Sphingomyelin (d18:2/18:1) levels	Inverse variance weighted	13.1374	0.515738
OP	X-12407 levels	Inverse variance weighted	14.9813	0.723786
OP	Deoxycholic acid 12-sulfate levels	Inverse variance weighted	11.7301	0.896834
OP	Ceramide (d18:1/16:0) levels	Inverse variance weighted	16.4823	0.741971
OP	X-19438 levels	Inverse variance weighted	28.6444	0.0717889
OP	Mannose to N-acetylglucosamine to N-acetylgalactosamine ratio	Inverse variance weighted	15.9162	0.820024
OP	Alpha-ketoglutarate to succinate ratio	Inverse variance weighted	27.1444	0.0763271
OP	Homovanillate (hva) levels	Inverse variance weighted	23.3566	0.271628
OP	Histidine to glutamine ratio	Inverse variance weighted	34.4298	0.0773154
OP	Cholesterol to linoleoyl-arachidonoyl-glycerol (18:2 to 20:4) [1] ratio	Inverse variance weighted	21.909	0.28881
OP	X-22771 levels	Inverse variance weighted	18.0221	0.261504
OP	(N(1) + N(8))-acetylspermidine levels	Inverse variance weighted	33.5143	0.180623
OP	X-11308 levels	Inverse variance weighted	30.8111	0.100046
OP	Methionine sulfone levels	Inverse variance weighted	15.8107	0.95646
OP	3-bromo-5-chloro-2,6-dihydroxybenzoic acid levels	Inverse variance weighted	14.216	0.893635
OP	Alpha-ketoglutarate levels	Inverse variance weighted	27.9654	0.110221
OP	Docosapentaenoate (n6 DPA; 22:5n6) levels	Inverse variance weighted	12.4964	0.406683
OP	2-aminooctanoate levels	Inverse variance weighted	36.9762	0.0327008
OP	Piperine levels	Inverse variance weighted	21.4272	0.372381
OP	X-12849 levels	Inverse variance weighted	16.3129	0.697035
OP	5-acetylamino-6-amino-3-methyluracil levels	Inverse variance weighted	29.4063	0.548083
OP	1-linoleoyl-GPG (18:2) levels	Inverse variance weighted	17.565	0.676339
OP	2,3-dihydroxyisovalerate levels	Inverse variance weighted	17.3683	0.628947
OP	Theophylline to EDTA ratio	Inverse variance weighted	14.3276	0.158566
OP	Stearidonate (18:4n3) levels	Inverse variance weighted	22.7989	0.41316
OP	X-12221 levels	Inverse variance weighted	16.3663	0.693654
OP	Adenosine 5'-diphosphate (ADP) to choline ratio	Inverse variance weighted	34.2208	0.00786187
OP	1-dihomo-linolenylglycerol (20:3) levels	Inverse variance weighted	31.3768	0.0179641
OP	Cytidine levels	Inverse variance weighted	22.9412	0.405056
OP	Cis-4-decenoylcarnitine (C10:1) levels	Inverse variance weighted	30.4068	0.108907
OP	Ergothioneine levels	Inverse variance weighted	22.5841	0.20708
OP	Docosahexaenoylcholine levels	Inverse variance weighted	14.565	0.5567
OP	Dimethylarginine (sdma + adma) levels	Inverse variance weighted	14.7162	0.681356
OP	Spermidine to histidine ratio	Inverse variance weighted	13.2318	0.430073
OP	N-acetylleucine levels	Inverse variance weighted	11.0926	0.890386
OP	2,3-dihydroxy-5-methylthio-4-pentenoate (dmtpa) levels	Inverse variance weighted	14.3158	0.955945
OP	Glycolithocholate to glycolithocholate sulfate ratio	Inverse variance weighted	24.9406	0.299923
OP	X-26109 levels	Inverse variance weighted	24.9024	0.411082
OP	Glycine conjugate of C10H12O2 levels	Inverse variance weighted	16.5215	0.832053
OP	N-palmitoyl-sphinganine (d18:0/16:0) levels	Inverse variance weighted	20.0766	0.216789
OP	Carotene diol (1) levels	Inverse variance weighted	27.6754	0.535317
OP	N-acetyl-L-alanine levels	Inverse variance weighted	17.8896	0.928897
OP	Pentadecanoate (15:0) levels	Inverse variance weighted	19.7649	0.230995
OP	Histidine to pyruvate ratio	Inverse variance weighted	7.50635	0.913429
OP	Ethylparaben sulfate levels	Inverse variance weighted	6.13579	0.941071
OP	Sphingomyelin (d18:0/18:0, d19:0/17:0) levels	Inverse variance weighted	25.8584	0.257809
OP	4-methylhexanoylglutamine levels	Inverse variance weighted	10.3969	0.942467
OP	Serine levels	Inverse variance weighted	22.5939	0.831581
OP	X-24588 levels	Inverse variance weighted	28.0913	0.459618
OP	Spermidine to N-acetylputrescine ratio	Inverse variance weighted	26.319	0.0497011
OP	5-hydroxyhexanoate levels	Inverse variance weighted	18.2748	0.308054
OP	Thymol sulfate levels	Inverse variance weighted	30.0069	0.0373797
OP	X-21286 levels	Inverse variance weighted	9.52118	0.89041
OP	Glycine conjugate of C10H14O2 (1) levels	Inverse variance weighted	14.6193	0.622882
OP	N-acetylcarnosine levels	Inverse variance weighted	25.5669	0.27074
OP	Butyrylglycine levels	Inverse variance weighted	19.184	0.380574
OP	Spermidine to taurocholate ratio	Inverse variance weighted	6.43466	0.971486
OP	Glutamate to alanine ratio	Inverse variance weighted	22.4425	0.129469
OP	N-methylhydroxyproline levels	Inverse variance weighted	4.91288	0.935312
OP	X-21339 levels	Inverse variance weighted	19.1898	0.380227
OP	Tetradecadienedioate (C14:2-DC) levels	Inverse variance weighted	39.2211	0.0258847
OP	X-25343 levels	Inverse variance weighted	20.8911	0.2312
OP	2-hydroxybutyrate/2-hydroxyisobutyrate levels	Inverse variance weighted	20.2707	0.121836
OP	Alpha-hydroxycaproate levels	Inverse variance weighted	23.8614	0.0674842
OP	4-allylcatechol sulfate levels	Inverse variance weighted	14.6267	0.687421
OP	3-hydroxyisobutyrate to phosphate ratio	Inverse variance weighted	10.7153	0.870974
OP	Gamma-glutamylcitrulline levels	Inverse variance weighted	27.3245	0.33987
OP	Adenosine 5'-diphosphate (ADP) to 5-oxoproline ratio	Inverse variance weighted	19.7344	0.232423
OP	X-13007 levels	Inverse variance weighted	29.5016	0.201823
OP	N-acetyl-isoputreanine levels	Inverse variance weighted	29.1241	0.458617
OP	1-linoleoyl-2-arachidonoyl-GPC (18:2/20:4n6) levels	Inverse variance weighted	26.3571	0.236665
OP	3-methyl-2-oxovalerate levels	Inverse variance weighted	20.8837	0.0752602
OP	N-alpha-acetylornithine levels	Inverse variance weighted	15.8886	0.460761
OP	X-12117 levels	Inverse variance weighted	25.6579	0.643708
OP	X-17690 levels	Inverse variance weighted	44.0502	0.00518565
OP	Glycosyl-N-stearoyl-sphingosine (d18:1/18:0) levels	Inverse variance weighted	37.0266	0.0743418
OP	X-25271 levels	Inverse variance weighted	26.9551	0.0195139
OP	Phenylalanine to phosphate ratio	Inverse variance weighted	24.3598	0.18271
OP	Retinol (Vitamin A) to linoleoyl-arachidonoyl-glycerol (18:2 to 20:4) [2] ratio	Inverse variance weighted	22.2459	0.327317
OP	Adenosine 5'-monophosphate (AMP) to methionine ratio	Inverse variance weighted	12.1328	0.840307
OP	5-hydroxymethyl-2-furoylcarnitine levels	Inverse variance weighted	11.877	0.920243
OP	Fructose to maltose ratio	Inverse variance weighted	21.1745	0.327241
OP	Lignoceroylcarnitine (C24) levels	Inverse variance weighted	30.4642	0.0626736
OP	X-26054 levels	Inverse variance weighted	27.7216	0.42543
OP	Anthranilate levels	Inverse variance weighted	27.3702	0.197502
OP	Phosphate to threonine ratio	Inverse variance weighted	12.3768	0.949101
OP	X-10458 levels	Inverse variance weighted	29.5743	0.162018
OP	Taurochenodeoxycholic acid 3-sulfate levels	Inverse variance weighted	37.6837	0.0829965
OP	Phosphate to mannose ratio	Inverse variance weighted	17.2993	0.69281
OP	Caproate (6:0) levels	Inverse variance weighted	20.0818	0.389671
OP	Erucate (22:1n9) levels	Inverse variance weighted	16.905	0.261278
OP	Dihomo-linoleate (20:2n6) levels	Inverse variance weighted	15.9568	0.251468
OP	Glucose to fructose ratio	Inverse variance weighted	4.28363	0.977758
OP	Sphingomyelin (d18:1/18:1, d18:2/18:0) levels	Inverse variance weighted	33.8622	0.244342
OP	Alpha-hydroxyisovalerate levels	Inverse variance weighted	15.4664	0.279148
OP	Dihydroferulate levels	Inverse variance weighted	9.24603	0.508925
OP	Valine levels	Inverse variance weighted	15.6602	0.616249
OP	Adenosine 5'-diphosphate (ADP) to aspartate ratio	Inverse variance weighted	19.6172	0.54561
OP	Glutarate (C5-DC) to salicylate ratio	Inverse variance weighted	12.5101	0.640078
OP	Uridine to 2'-deoxyuridine ratio	Inverse variance weighted	31.7587	0.0816033
OP	Salicylate levels	Inverse variance weighted	14.4588	0.698734
OP	4-hydroxycoumarin levels	Inverse variance weighted	24.8639	0.128711
OP	N2-acetyl,N6,N6-dimethyllysine levels	Inverse variance weighted	12.1862	0.877515
OP	Phenol sulfate levels	Inverse variance weighted	26.85	0.0603045
OP	Ethyl alpha-glucopyranoside levels	Inverse variance weighted	32.8288	0.202777
OP	Adenosine 5'-diphosphate (ADP) to fructose ratio	Inverse variance weighted	29.3534	0.249414
OP	Arginine to ornithine ratio	Inverse variance weighted	21.7877	0.411832
OP	1-stearoyl-2-arachidonoyl-gpc (18:0/20:4) levels	Inverse variance weighted	60.5267	0.00241645
OP	2-methoxyhydroquinone sulfate (1) levels	Inverse variance weighted	26.9317	0.0292977
OP	Dimethylglycine levels	Inverse variance weighted	45.3973	0.0106431
OP	Aspartate to glutamate ratio	Inverse variance weighted	31.9771	0.0314404
OP	Ethyl beta-glucopyranoside levels	Inverse variance weighted	8.81092	0.842969
OP	X-13507 levels	Inverse variance weighted	7.71292	0.90374
OP	4-hydroxy-2-oxoglutaric acid levels	Inverse variance weighted	29.699	0.235759
OP	N-acetyl leucine levels	Inverse variance weighted	16.2437	0.36604
OP	Ascorbic acid 3-sulfate levels	Inverse variance weighted	8.17221	0.880163
OP	Sphingomyelin (d18:2/16:0, d18:1/16:1) levels	Inverse variance weighted	28.7122	0.0259507
OP	X-14939 levels	Inverse variance weighted	25.2923	0.0461524
OP	N-acetylisoleucine levels	Inverse variance weighted	12.7339	0.692103
OP	Threonine to alpha-ketobutyrate ratio	Inverse variance weighted	10.5383	0.879535
OP	X-24951 levels	Inverse variance weighted	31.1692	0.0386798
OP	Vanillic alcohol sulfate levels	Inverse variance weighted	23.5015	0.431825
OP	Glutamine levels	Inverse variance weighted	21.3111	0.379032
OP	Undecenoylcarnitine (C11:1) levels	Inverse variance weighted	34.7451	0.0929162
OP	X-24736 levels	Inverse variance weighted	21.8634	0.787578
OP	X-12306 levels	Inverse variance weighted	17.5388	0.782004
OP	Sphingomyelin (d17:1/16:0, d18:1/15:0, d16:1/17:0) levels	Inverse variance weighted	28.0933	0.137525
OP	X-12839 levels	Inverse variance weighted	31.2985	0.179325
OP	Gamma-glutamylglutamate levels	Inverse variance weighted	23.1877	0.62231
OP	Cysteinylglycine levels	Inverse variance weighted	20.9871	0.0731845
OP	Linoleoyl-arachidonoyl-glycerol (18:2/20:4) [2] levels	Inverse variance weighted	21.8007	0.747435
OP	Adipoylcarnitine (C6-DC) levels	Inverse variance weighted	11.3962	0.784395
OP	2,2'-Methylenebis(6-tert-butyl-p-cresol) levels	Inverse variance weighted	17.8842	0.268805
OP	Glutarate (C5-DC) levels	Inverse variance weighted	32.1129	0.0213199
OP	X-23639 levels	Inverse variance weighted	15.7724	0.468958
OP	N-acetyl-L-glutamine levels	Inverse variance weighted	7.6054	0.908855
OP	N-acetyl-beta-alanine levels	Inverse variance weighted	16.5007	0.833012
OP	1-linolenoyl-GPC (18:3) levels	Inverse variance weighted	30.4961	0.168848
OP	5alpha-androstan-3beta,17beta-diol monosulfate (2) levels	Inverse variance weighted	29.9781	0.150032
OP	Phosphate to sulfate ratio	Inverse variance weighted	9.35211	0.986162
OP	3,4-dihydroxybutyrate levels	Inverse variance weighted	20.963	0.102585
OP	Docosadioate (C22-DC) levels	Inverse variance weighted	25.9125	0.168723
OP	Alpha-tocopherol to glycerol ratio	Inverse variance weighted	15.0828	0.818776
OP	1,2,3-benzenetriol sulfate (2) levels	Inverse variance weighted	27.3517	0.0726319
OP	Methyl vanillate sulfate levels	Inverse variance weighted	20.272	0.317717
OP	Isoleucine to phosphate ratio	Inverse variance weighted	15.9137	0.663025
OP	Adenosine 5'-monophosphate (AMP) to glycine ratio	Inverse variance weighted	26.9607	0.0419218
OP	Glutarylcarnitine (c5-dc) levels	Inverse variance weighted	45.3732	0.020216
OP	Methylsuccinoylcarnitine levels	Inverse variance weighted	40.1245	0.0498785
OP	Histidine to phosphate ratio	Inverse variance weighted	35.7526	0.0579948
OP	2-palmitoyl-GPC (16:0) levels	Inverse variance weighted	7.03824	0.795979
OP	Carnitine C4 levels	Inverse variance weighted	37.6024	0.350873
OP	Adenosine 5'-monophosphate (AMP) to phosphate ratio	Inverse variance weighted	20.6546	0.110816
OP	X-23587 levels	Inverse variance weighted	27.9802	0.17634
OP	Laurylcarnitine levels	Inverse variance weighted	45.2727	0.00367974
OP	Adenosine 5'-monophosphate (AMP) to tyrosine ratio	Inverse variance weighted	11.108	0.677535
OP	Alpha-ketobutyrate to 3-methyl-2-oxobutyrate ratio	Inverse variance weighted	14.9797	0.663358
OP	X-24241 levels	Inverse variance weighted	19.2306	0.442136
OP	N-methylproline levels	Inverse variance weighted	11.5738	0.86844
OP	X-25520 levels	Inverse variance weighted	11.5533	0.239679
OP	1-oleoyl-2-arachidonoyl-GPE (18:1/20:4) levels	Inverse variance weighted	29.1828	0.0842221
OP	Ceramide (d18:1/24:1) levels	Inverse variance weighted	15.4617	0.92992
OP	X-13844 levels	Inverse variance weighted	18.2741	0.248529
OP	X-13553 levels	Inverse variance weighted	15.5785	0.792844
OP	Phosphate to glutamine ratio	Inverse variance weighted	37.8182	0.0481852
OP	1-stearoyl-GPI (18:0) levels	Inverse variance weighted	13.4079	0.57082
OP	Citrulline levels	Inverse variance weighted	15.0082	0.957184
OP	Argininate levels	Inverse variance weighted	21.1153	0.574045
OP	N-succinyl-phenylalanine levels	Inverse variance weighted	16.0296	0.887004
OP	Hydantoin-5-propionate levels	Inverse variance weighted	25.9112	0.0389667
OP	Lithocholate sulfate (1) levels	Inverse variance weighted	20.2029	0.321515
OP	X-16935 levels	Inverse variance weighted	15.8143	0.605507
OP	Bilirubin degradation product, C17H20N2O5 (2) levels	Inverse variance weighted	27.7492	0.147409
OP	Bilirubin (Z,Z) to androsterone glucuronide ratio	Inverse variance weighted	32.984	0.197598
OP	Glycerophosphorylcholine (GPC) levels	Inverse variance weighted	70.9087	4.89e-06
OP	X-21752 levels	Inverse variance weighted	28.6745	0.0525056
OP	S-methylcysteine sulfoxide levels	Inverse variance weighted	8.96913	0.960453
OP	Phosphate to urate ratio	Inverse variance weighted	33.0729	0.27481
OP	Adenosine 5'-diphosphate (ADP) to glutamine ratio	Inverse variance weighted	28.1162	0.0603089
OP	Proline to trans-4-hydroxyproline ratio	Inverse variance weighted	19.4617	0.492025
OP	Adenosine 5'-monophosphate (AMP) to phenylalanine ratio	Inverse variance weighted	24.8581	0.128875
OP	4-methyl-2-oxopentanoate to 3-methyl-2-oxobutyrate ratio	Inverse variance weighted	29.6444	0.0410505
OP	1-palmitoleoyl-2-linolenoyl-GPC (16:1/18:3) levels	Inverse variance weighted	16.1247	0.515015
OP	X-22520 levels	Inverse variance weighted	15.0495	0.521014
OP	3-methoxycatechol sulfate (2) levels	Inverse variance weighted	16.8837	0.393159
OP	Phosphoethanolamine to choline ratio	Inverse variance weighted	21.6107	0.118425
OP	Isobutyrylcarnitine (c4) levels	Inverse variance weighted	25.1362	0.620414
OP	Blood sugar levels	Inverse variance weighted	19.0085	0.164625
OP	Uridine levels	Inverse variance weighted	15.1038	0.371098
OP	N-stearoyl-sphingosine (d18:1/18:0) levels	Inverse variance weighted	21.3411	0.165767
OP	Arachidoylcarnitine (C20) levels	Inverse variance weighted	29.1266	0.354789
OP	Isovalerylglycine levels	Inverse variance weighted	23.4906	0.216423
OP	X-21285 levels	Inverse variance weighted	17.5816	0.779771
OP	Methionine levels	Inverse variance weighted	11.7819	0.62381
OP	Arachidonoylcarnitine (C20:4) levels	Inverse variance weighted	42.6742	0.0487809
OP	5alpha-androstan-3beta,17beta-diol disulfate levels	Inverse variance weighted	18.5041	0.7296
OP	X-12818 levels	Inverse variance weighted	23.3038	0.179183
OP	4-methyl-2-oxopentanoate levels	Inverse variance weighted	16.5523	0.0562057
OP	Glucose to mannitol to sorbitol ratio	Inverse variance weighted	24.4725	0.32296
OP	Arachidonoylcholine levels	Inverse variance weighted	8.8775	0.633199
OP	3-amino-2-piperidone levels	Inverse variance weighted	29.635	0.0995707
OP	phosphate to asparagine ratio	Inverse variance weighted	23.9847	0.348034
OP	Plasma free proline levels	Inverse variance weighted	33.751	0.209192
OP	Glycochenodeoxycholate 3-sulfate levels	Inverse variance weighted	18.9768	0.79823
OP	X-21834 levels	Inverse variance weighted	13.2363	0.65541
OP	3-(4-hydroxyphenyl)lactate levels	Inverse variance weighted	15.7893	0.781369
OP	Tartronate (hydroxymalonate) levels	Inverse variance weighted	13.7597	0.543824
OP	Glycerol to palmitoylcarnitine (C16) ratio	Inverse variance weighted	21.9247	0.145641
OP	Cysteinylglycine to taurine ratio	Inverse variance weighted	34.7816	0.2118
OP	Mannose to glycerol ratio	Inverse variance weighted	11.8469	0.690576
OP	Ethylmalonate levels	Inverse variance weighted	31.1854	0.65288
OP	Leucine to phosphate ratio	Inverse variance weighted	17.6729	0.608946
OP	2-o-methylascorbic acid levels	Inverse variance weighted	9.82717	0.987805
OP	Adenosine 5'-diphosphate (ADP) to glycerol 3-phosphate ratio	Inverse variance weighted	37.6554	0.00975394
OP	9-hydroxystearate levels	Inverse variance weighted	23.8738	0.299213
OP	1-(1-enyl-palmitoyl)-GPC (p-16:0) levels	Inverse variance weighted	27.7727	0.269742
OP	Indoleacetylglutamine levels	Inverse variance weighted	32.6127	0.0185839
OP	Phosphate to alanine ratio	Inverse variance weighted	24.6968	0.133498
OP	Paraxanthine to 5-acetylamino-6-formylamino-3-methyluracil ratio	Inverse variance weighted	17.0435	0.451424
OP	N-stearoyl-sphingosine (d18:1 to 18:0) to N-palmitoyl-sphinganine (d18:0 to 16:0) ratio	Inverse variance weighted	38.754	0.0514557
OP	X-23641 levels	Inverse variance weighted	16.2621	0.700239
OP	Adenosine 3',5'-cyclic monophosphate (cAMP) to adenosine 5'-monophosphate (AMP) ratio	Inverse variance weighted	12.6706	0.3154
OP	3-phosphoglycerate to glycerate ratio	Inverse variance weighted	18.619	0.231523
OP	Carnitine C14:1 levels	Inverse variance weighted	28.0889	0.459743
OP	Heptenedioate (C7:1-DC) levels	Inverse variance weighted	12.1017	0.519325
OP	1-palmitoyl-2-docosahexaenoyl-GPE (16:0/22:6) levels	Inverse variance weighted	14.9851	0.452493
OP	N-stearoyl-sphingadienine (d18:2/18:0) levels	Inverse variance weighted	21.9731	0.144061
OP	3-methylglutarylcarnitine (2) levels	Inverse variance weighted	27.2116	0.294688
OP	Oleoylcarnitine levels	Inverse variance weighted	17.0873	0.758526
OP	X-12100 levels	Inverse variance weighted	31.5295	0.011507
OP	3-(3-amino-3-carboxypropyl)uridine levels	Inverse variance weighted	6.15953	0.723852
OP	1-stearoyl-gpc (18:0) levels	Inverse variance weighted	35.1891	0.134139
OP	Stearoylcarnitine levels	Inverse variance weighted	9.8435	0.773534
OP	S-1-pyrroline-5-carboxylate levels	Inverse variance weighted	16.0817	0.376646
OP	Branched chain 14:0 dicarboxylic acid levels	Inverse variance weighted	16.5766	0.344797
OP	Alanine to pyruvate ratio	Inverse variance weighted	17.8451	0.16349
OP	5-hydroxy-2-methylpyridine sulfate levels	Inverse variance weighted	22.646	0.0919517
OP	Cholate to phosphate ratio	Inverse variance weighted	16.5986	0.278199
OP	5alpha-androstan-3beta,17alpha-diol disulfate levels	Inverse variance weighted	24.0342	0.194845
OP	N-acetyl-2-aminoadipate levels	Inverse variance weighted	25.7144	0.0798225
OP	X-11483 levels	Inverse variance weighted	28.2563	0.167342
OP	X-24556 levels	Inverse variance weighted	27.726	0.226319
OP	X-24418 levels	Inverse variance weighted	25.84	0.258613
OP	Threonine to pyruvate ratio	Inverse variance weighted	26.4675	0.329878
OP	X-11478 levels	Inverse variance weighted	15.8493	0.534544
OP	Trans-2-hexenoylglycine levels	Inverse variance weighted	29.437	0.132803
OP	Adenosine 5'-monophosphate (AMP) to histidine ratio	Inverse variance weighted	21.2589	0.38204
OP	X-17367 levels	Inverse variance weighted	18.0954	0.318343
OP	Adenosine 5'-monophosphate (AMP) to aspartate ratio	Inverse variance weighted	25.8275	0.135067
OP	Gamma-glutamylmethionine levels	Inverse variance weighted	15.0652	0.718441
OP	X-17354 levels	Inverse variance weighted	15.3699	0.284833
OP	X-16580 levels	Inverse variance weighted	16.3999	0.289569
OP	Alpha-tocopherol levels	Inverse variance weighted	14.1212	0.943867
OP	4-oxo-retinoic acid levels	Inverse variance weighted	17.0516	0.106359
OP	Adenosine 5'-diphosphate (ADP) to citrate ratio	Inverse variance weighted	22.0201	0.231094
OP	1-(1-enyl-palmitoyl)-2-linoleoyl-GPC (p-16:0/18:2) levels	Inverse variance weighted	25.2431	0.0893982
OP	Adenosine 5'-diphosphate (ADP) to oxalate (ethanedioate) ratio	Inverse variance weighted	22.0833	0.280132
OP	Margarate (17:0) levels	Inverse variance weighted	19.8258	0.228168
OP	Eicosenedioate (C20:1-DC) levels	Inverse variance weighted	13.3312	0.821193
OP	Gamma-CEHC levels	Inverse variance weighted	42.2452	0.106317
OP	Octadecanedioate levels	Inverse variance weighted	27.8123	0.222961
OP	Palmitoyl sphingomyelin (d18:1/16:0) levels	Inverse variance weighted	27.9635	0.519865
OP	1-stearoyl-2-oleoyl-gpc (18:0/18:1) levels	Inverse variance weighted	19.1755	0.828933
OP	Carnitine C5:1 levels	Inverse variance weighted	24.2941	0.332007
OP	Caffeine to theobromine ratio	Inverse variance weighted	28.8285	0.118179
OP	Inosine 5'-monophosphate (IMP) to phosphate ratio	Inverse variance weighted	29.6152	0.0413593
OP	Bilirubin degradation product, C16H18N2O5 (4) levels	Inverse variance weighted	11.0928	0.851701
OP	Glutamine to alanine ratio	Inverse variance weighted	23.0432	0.774563
OP	Androstenediol (3beta,17beta) monosulfate (1) levels	Inverse variance weighted	19.708	0.761972
OP	X-18935 levels	Inverse variance weighted	12.869	0.682311
OP	Stachydrine levels	Inverse variance weighted	12.193	0.877211
OP	Alpha-ketoglutaramate levels	Inverse variance weighted	21.747	0.243411
OP	Cortisol to 4-cholesten-3-one ratio	Inverse variance weighted	37.6963	0.00424797
OP	X-17010 levels	Inverse variance weighted	23.3433	0.0771181
OP	Sphingomyelin (d18:1/14:0, d16:1/16:0) levels	Inverse variance weighted	16.2911	0.801183
OP	X-18888 levels	Inverse variance weighted	19.0889	0.63983
OP	Glutamine conjugate of C6H10O2 (2) levels	Inverse variance weighted	16.8419	0.155643
OP	X-12193 levels	Inverse variance weighted	30.4639	0.136542
OP	Iminodiacetate (IDA) levels	Inverse variance weighted	20.2238	0.0897687
OP	Cysteinylglycine to glutamate ratio	Inverse variance weighted	23.9949	0.242616
OP	Octanoylcarnitine (c8) levels	Inverse variance weighted	29.9526	0.119622
OP	X-23974 levels	Inverse variance weighted	10.4483	0.842191
OP	Chiro-inositol levels	Inverse variance weighted	10.8111	0.459218
OP	Phytanate levels	Inverse variance weighted	24.8087	0.166935
OP	Glutamate levels	Inverse variance weighted	26.9057	0.0425431
OP	Plasma free asparagine levels	Inverse variance weighted	15.425	0.751593
OP	Gamma-glutamylglutamine levels	Inverse variance weighted	28.3174	0.293448
OP	X-24757 levels	Inverse variance weighted	16.9544	0.201395
OP	Trans-4-hydroxyproline levels	Inverse variance weighted	26.1314	0.246083
OP	X-17335 levels	Inverse variance weighted	21.74	0.0164851
OP	Cys-gly, oxidized levels	Inverse variance weighted	21.4749	0.311165
OP	1-(1-enyl-palmitoyl)-2-oleoyl-gpc (p-16:0/18:1) levels	Inverse variance weighted	14.0926	0.723035
OP	Docosatrienoate (22:3n3) levels	Inverse variance weighted	20.9645	0.461111
OP	X-24306 levels	Inverse variance weighted	25.3977	0.278439
OP	Sphingomyelin (d18:2/24:1, d18:1/24:2) levels	Inverse variance weighted	29.4792	0.544292
OP	Erythritol levels in elite athletes	Inverse variance weighted	25.5503	0.143214
OP	Decadienedioic acid (C10:2-DC) levels	Inverse variance weighted	22.2908	0.219328
OP	Choline levels	Inverse variance weighted	28.1367	0.106202
OP	X-19299 levels	Inverse variance weighted	17.5935	0.225924
OP	Alpha-hydroxyisocaproate levels	Inverse variance weighted	28.9785	0.0881837
OP	10-nonadecenoate (19:1n9) levels	Inverse variance weighted	12.1797	0.273209
OP	5-methylthioadenosine (MTA) to phosphate ratio	Inverse variance weighted	28.7265	0.0932866
OP	X-12830 levels	Inverse variance weighted	34.1463	0.0630722
OP	Adenosine 5'-diphosphate (ADP) to 2'-deoxyuridine ratio	Inverse variance weighted	28.5043	0.0741923
OP	1-oleoyl-GPE (18:1) levels	Inverse variance weighted	18.3042	0.687807
OP	1-stearoyl-2-oleoyl-GPS (18:0/18:1) levels	Inverse variance weighted	21.6803	0.0854259
OP	X-13695 levels	Inverse variance weighted	19.5737	0.144163
OP	1-linoleoyl-GPI (18:2) levels	Inverse variance weighted	16.8511	0.395293
OP	N-acetylhistidine levels	Inverse variance weighted	19.1697	0.445998
OP	Butyrate/isobutyrate (4:0) levels	Inverse variance weighted	11.4682	0.831218
OP	Levulinoylcarnitine levels	Inverse variance weighted	24.4195	0.0807341
OP	Mannitol/sorbitol levels	Inverse variance weighted	30.9865	0.0963922
OP	EDTA levels	Inverse variance weighted	10.8677	0.540288
OP	3-indoxyl sulfate levels	Inverse variance weighted	10.3351	0.888973
OP	Glucuronide of piperine metabolite C17H21NO3 (5) levels	Inverse variance weighted	15.0056	0.661584
OP	Theophylline to theobromine ratio	Inverse variance weighted	12.3639	0.336921
OP	Myristoyl dihydrosphingomyelin (d18:0/14:0) levels	Inverse variance weighted	20.3667	0.815021
OP	P-cresol sulfate levels	Inverse variance weighted	21.9504	0.1448
OP	Furaneol sulfate levels	Inverse variance weighted	11.955	0.531337
OP	Phosphate to glutamate ratio	Inverse variance weighted	26.3117	0.121736
OP	Propionylcarnitine (c3) levels	Inverse variance weighted	16.1731	0.759849
OP	Adrenate (22:4n6) levels	Inverse variance weighted	11.7373	0.860501
OP	X-21807 levels	Inverse variance weighted	20.144	0.266932
OP	Adenosine 5'-diphosphate (ADP) to phosphoethanolamine ratio	Inverse variance weighted	24.2057	0.148403
OP	Formiminoglutamate levels	Inverse variance weighted	15.0461	0.773765
OP	Dibutyl sulfosuccinate levels	Inverse variance weighted	30.1641	0.508836
OP	Hippurate levels	Inverse variance weighted	10.1289	0.85981
OP	16a-hydroxy DHEA 3-sulfate levels	Inverse variance weighted	21.7782	0.352667
OP	N-acetylalliin levels	Inverse variance weighted	18.4988	0.7299
OP	Quinate levels	Inverse variance weighted	28.0183	0.044725
OP	X-23780 levels	Inverse variance weighted	27.7584	0.147139
OP	Adenosine 5'-monophosphate (AMP) to proline ratio	Inverse variance weighted	11.1571	0.799683
OP	1-oleoyl-2-docosahexaenoyl-GPC (18:1/22:6) levels	Inverse variance weighted	43.0551	0.0190575
OP	Glycerol to sulfate ratio	Inverse variance weighted	16.3329	0.695767
OP	Trans 3,4-methyleneheptanoate levels	Inverse variance weighted	12.0792	0.357719
OP	X-21319 levels	Inverse variance weighted	3.48462	0.746015
OP	Sulfate of piperine metabolite C16H19NO3 (3) levels	Inverse variance weighted	25.0193	0.461292
OP	X-11850 levels	Inverse variance weighted	34.2362	0.0245706
OP	N-formylanthranilic acid levels	Inverse variance weighted	13.1391	0.871336
OP	Palmitate (16:0) levels	Inverse variance weighted	22.4536	0.167898
OP	Citrate to 4-hydroxyphenylpyruvate ratio	Inverse variance weighted	13.1988	0.828243
OP	17alpha-hydroxypregnanolone glucuronide levels	Inverse variance weighted	31.5272	0.139158
OP	Docosatrienoate (22:3n6) levels	Inverse variance weighted	4.75912	0.965544
OP	X-15728 levels	Inverse variance weighted	23.0933	0.627664
OP	5alpha-pregnan-3beta,20alpha-diol disulfate levels	Inverse variance weighted	32.398	0.117427
OP	Adenosine 5'-diphosphate (ADP) to mannitol to sorbitol ratio	Inverse variance weighted	13.18	0.724058
OP	N6-methyllysine levels	Inverse variance weighted	28.7269	0.479352
OP	Glycerol levels	Inverse variance weighted	7.68794	0.957618
OP	2'-deoxyuridine levels	Inverse variance weighted	29.0458	0.0652686
OP	Behenoyl sphingomyelin (d18:1/22:0) levels	Inverse variance weighted	9.29801	0.861427
OP	1-stearoyl-2-linoleoyl-gpc (18:0/18:2) levels	Inverse variance weighted	28.6438	0.0717982
OP	Phosphate to proline ratio	Inverse variance weighted	22.6225	0.161948
OP	Hydroxypalmitoyl sphingomyelin (d18:1/16:0(OH)) levels	Inverse variance weighted	37.5341	0.0513325
OP	Spermidine to pyruvate ratio	Inverse variance weighted	26.0639	0.0254071
OP	Hydroxyasparagine levels	Inverse variance weighted	23.7751	0.162536
OP	3-phosphoglycerate to adenosine 5'-diphosphate (ADP) ratio	Inverse variance weighted	27.6064	0.0352156
OP	Deoxycholic acid glucuronide levels	Inverse variance weighted	26.1873	0.243728
OP	N-acetylglycine levels	Inverse variance weighted	20.2722	0.441023
OP	X-15523 levels	Inverse variance weighted	64.3889	0.726412
OP	Dimethyl sulfone levels	Inverse variance weighted	22.9957	0.237529
OP	Glucuronide of C12H22O4 (1) levels	Inverse variance weighted	16.2799	0.433603
OP	Indoleacetate levels	Inverse variance weighted	37.3623	0.0693156
OP	S-adenosylhomocysteine (SAH) levels	Inverse variance weighted	27.9718	0.176617
OP	Adenosine 5'-monophosphate (AMP) to glutamine ratio	Inverse variance weighted	16.0887	0.307985
OP	Tryptophan levels	Inverse variance weighted	12.6204	0.893069
OP	5alpha-pregnan-diol disulfate levels	Inverse variance weighted	24.5243	0.176802
OP	4-ethylphenylsulfate levels	Inverse variance weighted	15.7852	0.539109
OP	Caffeine levels	Inverse variance weighted	32.371	0.118056
OP	1-stearoyl-2-linoleoyl-GPE (18:0/18:2) levels	Inverse variance weighted	20.1112	0.576084
OP	X-13431 levels	Inverse variance weighted	15.1728	0.937251
OP	Linolenoylcarnitine (C18:3) levels	Inverse variance weighted	22.4456	0.262645
OP	Oleate/vaccenate (18:1) levels	Inverse variance weighted	18.7712	0.280709
OP	Prolylglycine levels	Inverse variance weighted	37.0178	0.0435816
OP	Adenosine 5'-monophosphate (AMP) to valine ratio	Inverse variance weighted	19.1032	0.322643
OP	tryptophan to tyrosine ratio	Inverse variance weighted	36.4979	0.00916339
OP	Eugenol sulfate levels	Inverse variance weighted	17.6322	0.611622
OP	Glycodeoxycholate 3-sulfate levels	Inverse variance weighted	31.9984	0.274576
OP	N6-acetyllysine levels	Inverse variance weighted	13.3669	0.645764
OP	5,6-dihydrouridine levels	Inverse variance weighted	28.0451	0.258143
OP	Citraconate/glutaconate levels	Inverse variance weighted	29.9811	0.0923693
OP	Theobromine levels	Inverse variance weighted	16.483	0.741931
OP	Palmitoyl-sphingosine-phosphoethanolamine (d18:1/16:0) levels	Inverse variance weighted	21.1058	0.632474
OP	Glycine levels	Inverse variance weighted	21.6167	0.199914
OP	Dihydroorotate levels	Inverse variance weighted	45.0042	0.00172976
OP	Carotene diol (2) levels	Inverse variance weighted	16.6846	0.475926
OP	Arginine to glutamate ratio	Inverse variance weighted	29.5211	0.16365
OP	Cholate levels	Inverse variance weighted	17.3884	0.182152
OP	Hyocholate levels	Inverse variance weighted	14.9293	0.456522
OP	Hydroxy-cmpf levels	Inverse variance weighted	25.473	0.0846128
OP	Perfluorooctanoate (PFOA) levels	Inverse variance weighted	10.5884	0.83415
OP	1-palmitoyl-2-arachidonoyl-gpc (16:0/20:4n6) levels	Inverse variance weighted	32.8985	0.165064
OP	Cysteine to alanine ratio	Inverse variance weighted	25.8607	0.360272
OP	Adenosine 5'-monophosphate (AMP) to leucine ratio	Inverse variance weighted	21.5494	0.120175
OP	Pregnenediol sulfate (C21H34O5S) levels	Inverse variance weighted	28.0194	0.215049
OP	S-methylcysteine levels	Inverse variance weighted	21.3897	0.315673
OP	Glycocholate levels	Inverse variance weighted	45.0992	0.096581
OP	4-hydroxychlorothalonil levels	Inverse variance weighted	18.9692	0.330304
OP	Aspartate to asparagine ratio	Inverse variance weighted	12.8108	0.686536
OP	Flavin adenine dinucleotide (FAD) levels	Inverse variance weighted	19.4373	0.429125
OP	Vanillylmandelate (VMA) levels	Inverse variance weighted	28.1182	0.564172
OP	N-acetylaspartate (naa) levels	Inverse variance weighted	10.9698	0.924851
OP	Sphinganine levels	Inverse variance weighted	27.6028	0.0683626
OP	1-palmitoyl-GPC (16:0) levels	Inverse variance weighted	20.6545	0.417712
OP	3-methylhistidine levels	Inverse variance weighted	14.5803	0.93244
OP	Theophylline levels	Inverse variance weighted	38.7128	0.0106198
OP	Dopamine 4-sulfate to dopamine 3-O-sulfate ratio	Inverse variance weighted	21.4632	0.370334
OP	Beta-alanine levels	Inverse variance weighted	11.7885	0.694963
OP	5alpha-androstan-3alpha,17beta-diol monosulfate (1) levels	Inverse variance weighted	13.6922	0.472887
OP	X-24811 levels	Inverse variance weighted	26.7375	0.267301
OP	Gamma-glutamyltryptophan levels	Inverse variance weighted	12.6655	0.891269
OP	N-methyltaurine levels	Inverse variance weighted	29.0021	0.180239
OP	N1-methyladenosine levels	Inverse variance weighted	22.112	0.776081
OP	Ximenoylcarnitine (C26:1) levels	Inverse variance weighted	25.9298	0.411351
OP	X-21845 levels	Inverse variance weighted	16.0752	0.518511
OP	1-palmitoyl-GPG (16:0) levels	Inverse variance weighted	21.015	0.519813
OP	Glycerol to glycerol 3-phosphate ratio	Inverse variance weighted	17.3158	0.501504
OP	2-hydroxysebacate levels	Inverse variance weighted	22.6765	0.0657411
OP	N1-methylinosine levels	Inverse variance weighted	29.3122	0.0817917
OP	Alpha-ketoglutarate to trans-4-hydroxyproline ratio	Inverse variance weighted	18.5993	0.13606
OP	1-palmitoyl-2-oleoyl-GPI (16:0/18:1) levels	Inverse variance weighted	6.09431	0.987044
OP	Gamma-glutamylvaline levels	Inverse variance weighted	17.7312	0.721799
OP	Myristate (14:0) levels	Inverse variance weighted	12.9273	0.741038
OP	1,2-dipalmitoyl-gpc (16:0/16:0) levels	Inverse variance weighted	18.5805	0.853646
OP	N-palmitoyl-sphingosine (d18:1 to 16:0) to N-stearoyl-sphingosine (d18:1 to 18:0) ratio	Inverse variance weighted	25.6659	0.13977
OP	Docosahexaenoate DHA; 22:6n3 levels	Inverse variance weighted	15.6227	0.682285
OP	Cinnamoylglycine levels	Inverse variance weighted	36.2636	0.136007
OP	Sphingomyelin (d18:0/20:0, d16:0/22:0) levels	Inverse variance weighted	30.6173	0.761383
OP	Mannose to trans-4-hydroxyproline ratio	Inverse variance weighted	20.8221	0.346712
OP	Umbelliferone sulfate levels	Inverse variance weighted	22.468	0.211868
OP	1-oleoyl-GPC (18:1) levels	Inverse variance weighted	27.5561	0.0162851
OP	(S)-3-hydroxybutyrylcarnitine levels	Inverse variance weighted	11.074	0.804892
OP	Guaiacol sulfate levels	Inverse variance weighted	26.4427	0.151684
OP	Carboxyethyl-gaba levels	Inverse variance weighted	25.4252	0.0855895
OP	X-24970 levels	Inverse variance weighted	24.5921	0.174411
OP	1-(1-enyl-stearoyl)-GPE (p-18:0) levels	Inverse variance weighted	20.4923	0.365517
OP	Methionine to phosphate ratio	Inverse variance weighted	7.66541	0.742926
OP	3-hydroxydecanoylcarnitine levels	Inverse variance weighted	11.8675	0.960056
OP	Fructose to sucrose ratio	Inverse variance weighted	12.822	0.884888
OP	Glucose to N-stearoyl-sphingosine (d18:1 to 18:0) ratio	Inverse variance weighted	35.7809	0.00190105
OP	Nervonoylcarnitine (C24:1) levels	Inverse variance weighted	25.2576	0.284917
OP	3-hydroxysebacate levels	Inverse variance weighted	25.0569	0.123357
OP	3-hydroxyoleoylcarnitine levels	Inverse variance weighted	20.1087	0.451146
OP	Gamma-glutamylglycine levels	Inverse variance weighted	15.1618	0.767076
OP	Paraxanthine to linoleate (18:2n6) ratio	Inverse variance weighted	17.3444	0.298695
OP	Methyl-4-hydroxybenzoate sulfate levels	Inverse variance weighted	22.451	0.212576
OP	3-phosphoglycerate levels	Inverse variance weighted	16.2308	0.641826
OP	Octadecenedioylcarnitine (C18:1-DC) levels	Inverse variance weighted	27.7916	0.0151617
OP	1-linoleoyl-2-linolenoyl-GPC (18:2/18:3) levels	Inverse variance weighted	10.3647	0.919351
OP	Isovalerate (i5:0) levels	Inverse variance weighted	21.6921	0.153414
OP	3-hydroxyhexanoate levels	Inverse variance weighted	11.7433	0.761457
OP	Vanillic acid glycine levels	Inverse variance weighted	22.0966	0.227727
OP	13-HODE + 9-HODE levels	Inverse variance weighted	7.77123	0.932626
OP	X-21736 levels	Inverse variance weighted	27.5358	0.435192
OP	Acetylcarnitine levels (Biocrates platform)	Inverse variance weighted	14.732	0.470889
OP	X-24344 levels	Inverse variance weighted	10.0619	0.435082
OP	X-25790 levels	Inverse variance weighted	15.2605	0.227499
OP	N-acetyl-2-aminooctanoate levels	Inverse variance weighted	37.9918	0.00594897
OP	2-hydroxyhippurate (salicylurate) levels	Inverse variance weighted	24.1445	0.190669
OP	Glutamate to kynurenine ratio	Inverse variance weighted	23.2835	0.275089
OP	X-23678 levels	Inverse variance weighted	14.8748	0.670544
OP	5alpha-pregnan-3beta,20beta-diol monosulfate (1) levels	Inverse variance weighted	35.9556	0.0416853
OP	Arachidonate (20:4n6) levels	Inverse variance weighted	19.7205	0.712556
OP	4-cholesten-3-one levels	Inverse variance weighted	15.4734	0.692072
OP	5-methylthioadenosine (mta) levels	Inverse variance weighted	23.7671	0.416797
OP	S-carboxyethylcysteine levels	Inverse variance weighted	18.4816	0.359087
OP	Carnitine to palmitoylcarnitine (C16) ratio	Inverse variance weighted	28.097	0.3537
OP	Glucose to maltose ratio	Inverse variance weighted	10.2351	0.420117
OP	Behenoyl dihydrosphingomyelin (d18:0/22:0) levels	Inverse variance weighted	33.5786	0.29799
OP	Glycodeoxycholate levels	Inverse variance weighted	23.9562	0.0904648
OP	X-17328 levels	Inverse variance weighted	6.62583	0.987896
OP	X-16124 levels	Inverse variance weighted	19.6584	0.71603
OP	Choline phosphate to choline ratio	Inverse variance weighted	23.7289	0.0955944
OP	Androsterone sulfate levels	Inverse variance weighted	23.1728	0.623154
OP	Catechol sulfate levels	Inverse variance weighted	17.9433	0.805749
OP	Gamma-glutamylthreonine levels	Inverse variance weighted	34.5238	0.303055
OP	X-19141 levels	Inverse variance weighted	14.7015	0.874725
OP	Dopamine 4-sulfate levels	Inverse variance weighted	23.619	0.130161
OP	2-aminophenol sulfate levels	Inverse variance weighted	34.6223	0.256642
OP	Palmitoylcarnitine levels (Metabolon platform)	Inverse variance weighted	13.4185	0.89326
OP	Sphingomyelin (d17:2/16:0, d18:2/15:0) levels	Inverse variance weighted	30.8181	0.127328
OP	Phosphate to linoleoyl-arachidonoyl-glycerol (18:2 to 20:4) [1] ratio	Inverse variance weighted	19.2685	0.504442
OP	X-18345 levels	Inverse variance weighted	24.7534	0.641224
OP	Citrulline to dimethylarginine (SDMA + ADMA) ratio	Inverse variance weighted	17.254	0.636421
OP	S-allylcysteine levels	Inverse variance weighted	32.2894	0.00587868
OP	Homostachydrine levels	Inverse variance weighted	20.5732	0.547234
OP	1-stearoyl-2-oleoyl-GPI (18:0/18:1) levels	Inverse variance weighted	17.0329	0.587637
OP	3-(3-hydroxyphenyl)propionate sulfate levels	Inverse variance weighted	15.3486	0.499271
OP	Acetoacetate levels	Inverse variance weighted	7.76779	0.858392
OP	Cerotoylcarnitine (C26) levels	Inverse variance weighted	30.3076	0.300512
OP	Glycocholenate sulfate levels	Inverse variance weighted	27.7389	0.371425
OP	C-glycosyltryptophan levels	Inverse variance weighted	22.9944	0.577888
OP	Bilirubin (E,Z or Z,E) levels	Inverse variance weighted	19.6119	0.238212
OP	Sphinganine-1-phosphate levels	Inverse variance weighted	16.437	0.422898
OP	Pantothenate levels	Inverse variance weighted	16.6556	0.862973
OP	X-21607 levels	Inverse variance weighted	21.392	0.557159
OP	Sphingomyelin (d18:1/19:0, d19:1/18:0) levels	Inverse variance weighted	38.9538	0.00675607
OP	2-hydroxyphenylacetate levels	Inverse variance weighted	28.1021	0.172321
OP	3,7-dimethylurate levels	Inverse variance weighted	34.5214	0.18423
OP	Cholate to bilirubin (Z,Z) ratio	Inverse variance weighted	18.2731	0.742511
OP	4-hydroxyphenylacetoylcarnitine levels	Inverse variance weighted	22.7428	0.475872
OP	X-17325 levels	Inverse variance weighted	10.8587	0.818125
OP	1,7-dimethyluric acid levels	Inverse variance weighted	63.7717	0.00047383
OP	Thyroxine to taurocholate ratio	Inverse variance weighted	38.2038	0.00836121
OP	X-12127 levels	Inverse variance weighted	25.4316	0.438407
OP	X-23593 levels	Inverse variance weighted	39.1228	0.00274344
OP	Androstenediol (3beta,17beta) disulfate (2) levels	Inverse variance weighted	21.7956	0.74769
OP	Adenosine 5'-monophosphate (AMP) to inosine 5'-monophosphate (IMP) ratio	Inverse variance weighted	19.0466	0.388957
OP	Phosphate to linoleoyl-arachidonoyl-glycerol (18:2 to 20:4) [2] ratio	Inverse variance weighted	21.7436	0.414412
OP	1-lignoceroyl-GPC (24:0) levels	Inverse variance weighted	14.2003	0.434897
OP	Glycolithocholate sulfate levels	Inverse variance weighted	29.2528	0.0621108
OP	Cortisone to cortisol ratio	Inverse variance weighted	15.5668	0.273317
OP	3-carboxy-4-methyl-5-pentyl-2-furanpropionate (3-CMPFP) levels	Inverse variance weighted	36.3398	0.038074
OP	N2-acetyl,N6-methyllysine levels	Inverse variance weighted	12.4784	0.962409
OP	Docosahexaenoylcarnitine (C22:6) levels	Inverse variance weighted	25.4905	0.491364
OP	Citrate to oxalate (ethanedioate) ratio	Inverse variance weighted	12.3589	0.577501
OP	Sphingomyelin (d18:1/22:2, d18:2/22:1, d16:1/24:2) levels	Inverse variance weighted	16.7572	0.333585
OP	Salicylate to oxalate (ethanedioate) ratio	Inverse variance weighted	4.85904	0.9378
OP	Phenylacetylglutamine levels	Inverse variance weighted	14.4971	0.488211
OP	3-Hydroxybutyrate levels	Inverse variance weighted	16.4456	0.2259
OP	Imidazole propionate levels	Inverse variance weighted	25.1863	0.288251
OP	Indolebutyrate levels	Inverse variance weighted	36.0017	0.0218556
OP	3-methyladipate levels	Inverse variance weighted	25.1303	0.0482208
OP	5-oxoproline to citrate ratio	Inverse variance weighted	23.547	0.0355619
OP	3-carboxy-4-methyl-5-propyl-2-furanpropanoate (cmpf) levels	Inverse variance weighted	28.8115	0.0110813
OP	X-11372 levels	Inverse variance weighted	25.1551	0.342337
OP	Propyl 4-hydroxybenzoate sulfate levels	Inverse variance weighted	30.6089	0.104401
OP	Aspartate to citrulline ratio	Inverse variance weighted	12.0491	0.74059
OP	Adenosine 5'-diphosphate (ADP) to glycerate ratio	Inverse variance weighted	7.94551	0.789374
OP	Alliin levels	Inverse variance weighted	19.2934	0.311956
OP	X-24795 levels	Inverse variance weighted	15.4358	0.750953
OP	11beta-hydroxyandrosterone glucuronide levels	Inverse variance weighted	26.9245	0.307983
OP	X-12544 levels	Inverse variance weighted	8.76924	0.845543
OP	Bilirubin (Z,Z) to glucuronate ratio	Inverse variance weighted	9.78874	0.957966
OP	Quinolinate levels	Inverse variance weighted	12.089	0.737828
OP	Pyruvate to 3-methyl-2-oxobutyrate ratio	Inverse variance weighted	13.9521	0.732211
OP	Homoarginine levels	Inverse variance weighted	25.3208	0.233539
OP	2-hydroxypalmitate levels	Inverse variance weighted	31.5068	0.004705
OP	Hypotaurine levels	Inverse variance weighted	21.5017	0.489943
OP	Phenylacetylcarnitine levels	Inverse variance weighted	36.0372	0.0152269
OP	Cortisol levels (plasma)	Inverse variance weighted	20.5731	0.245968
OP	N-lactoyl phenylalanine levels	Inverse variance weighted	19.6366	0.0328836
OP	Salicylate to taurocholate ratio	Inverse variance weighted	24.0777	0.193189
OP	Carnitine C14 levels	Inverse variance weighted	25.4987	0.144772
OP	Glycerol to carnitine ratio	Inverse variance weighted	13.5322	0.888842
OP	X-18901 levels	Inverse variance weighted	22.9804	0.402838
OP	Methylsuccinate levels	Inverse variance weighted	21.3646	0.261421
OP	1-linoleoyl-GPE (18:2) levels	Inverse variance weighted	39.3714	0.0947521
OP	1-(1-enyl-palmitoyl)-2-palmitoleoyl-GPC (P-16:0/16:1) levels	Inverse variance weighted	41.8897	0.044407
OP	Ceramide (d18:1/14:0, d16:1/16:0) levels	Inverse variance weighted	60.8408	8e-05
OP	Phenyllactate (PLA) levels in elite athletes	Inverse variance weighted	28.7621	0.151778
OP	Glyco-beta-muricholate levels	Inverse variance weighted	23.8219	0.250259
OP	Palmitate (16:0) to myristate (14:0) ratio	Inverse variance weighted	14.3335	0.425173
OP	Glycine to phosphate ratio	Inverse variance weighted	23.426	0.32169
OP	3-ethylcatechol sulfate (1) levels	Inverse variance weighted	18.2223	0.25116
OP	X-13723 levels	Inverse variance weighted	12.8131	0.305713
OP	Phosphate to EDTA ratio	Inverse variance weighted	27.6404	0.049319
OP	Sphingadienine levels	Inverse variance weighted	39.8277	0.000271392
OP	3-methyl catechol sulfate (2) levels	Inverse variance weighted	35.2204	0.0367388
OP	Palmitoleate (16:1n7) levels	Inverse variance weighted	11.2224	0.958279
OP	Arginine levels	Inverse variance weighted	15.0945	0.517728
OP	Phosphate to acetoacetate ratio	Inverse variance weighted	22.0386	0.282339
OP	3-hydroxypyridine sulfate levels	Inverse variance weighted	17.4474	0.623758
OP	5-methyluridine (ribothymidine) levels	Inverse variance weighted	20.3729	0.497767
OP	3-(3-hydroxyphenyl)propionate levels	Inverse variance weighted	15.9761	0.45463
OP	2,3-dihydroxy-2-methylbutyrate levels	Inverse variance weighted	9.97557	0.618104
OP	Phosphate to 5-oxoproline ratio	Inverse variance weighted	36.4107	0.00624836
OP	Phosphocholine levels	Inverse variance weighted	42.0182	0.0327793
OP	X-25810 levels	Inverse variance weighted	28.3867	0.549953
OP	2-naphthol sulfate levels	Inverse variance weighted	15.2504	0.644707
OP	4-acetylcatechol sulfate (1) levels	Inverse variance weighted	7.16104	0.953026
OP	Glucuronate to etiocholanolone glucuronide ratio	Inverse variance weighted	16.3801	0.357252
OP	Phosphate to N-palmitoyl-sphingosine (d18:1 to 16:0) ratio	Inverse variance weighted	24.8057	0.255676
OP	Adenosine 5'-monophosphate (AMP) to arginine ratio	Inverse variance weighted	7.52115	0.912754
OP	Malonylcarnitine levels	Inverse variance weighted	29.8736	0.071927
OP	Bilirubin degradation product, C17H20N2O5 (1) levels	Inverse variance weighted	18.0963	0.382792
OP	Phenylpyruvate levels	Inverse variance weighted	25.1428	0.241032
OP	Adenosine 5'-diphosphate (ADP) to cytidine ratio	Inverse variance weighted	13.8572	0.677181
OP	Benzoate to oleoyl-linoleoyl-glycerol (18:1 to 18:2) [2] ratio	Inverse variance weighted	27.9672	0.17677
OP	Tauro-beta-muricholate levels	Inverse variance weighted	20.1825	0.446565
OP	X-24947 levels	Inverse variance weighted	21.788	0.533081
OP	Glucuronide of C10H18O2 (7) levels	Inverse variance weighted	17.1878	0.640745
OP	Sphingomyelin (d18:1/25:0, d19:0/24:1, d20:1/23:0, d19:1/24:0) levels	Inverse variance weighted	40.1159	0.0380022
OP	N2,N5-diacetylornithine levels	Inverse variance weighted	26.4133	0.234362
OP	2-hydroxyhippurate levels	Inverse variance weighted	12.3811	0.717357
OP	7-methylxanthine levels	Inverse variance weighted	6.89749	0.99474
OP	1-(1-enyl-oleoyl)-GPE (p-18:1) levels	Inverse variance weighted	9.50348	0.849757
OP	Hypotaurine to taurine ratio	Inverse variance weighted	31.4082	0.0500267
OP	Glucuronide of piperine metabolite C17H21NO3 (4) levels	Inverse variance weighted	23.1831	0.183653
OP	3-hydroxyisobutyrate levels	Inverse variance weighted	16.9389	0.202112
OP	Alpha-ketoglutarate to kynurenine ratio	Inverse variance weighted	28.8483	0.117691
OP	Adenosine 5'-monophosphate (AMP) to threonine ratio	Inverse variance weighted	43.5781	0.00400297
OP	Glycerol to mannitol to sorbitol ratio	Inverse variance weighted	19.1853	0.633857
OP	Sphingosine 1-phosphate levels	Inverse variance weighted	17.3134	0.300478
OP	N-acetyltyrosine levels	Inverse variance weighted	31.2337	0.147158
OP	Histidine levels	Inverse variance weighted	13.2537	0.654128
OP	Oleoyl-linoleoyl-glycerol (18:1/18:2) [2] levels	Inverse variance weighted	46.6815	0.00245843
OP	Glycine to pyridoxal ratio	Inverse variance weighted	7.33257	0.771547
OP	Tridecenedioate (C13:1-DC) levels	Inverse variance weighted	16.4244	0.493974
OP	Glycosyl-N-palmitoyl-sphingosine (d18:1/16:0) levels	Inverse variance weighted	13.6738	0.623001
OP	1-arachidonoyl-GPE (20:4n6) levels	Inverse variance weighted	36.8653	0.121862
OP	X-25217 levels	Inverse variance weighted	7.99606	0.843857
OP	3-hydroxypyridine glucuronide levels	Inverse variance weighted	31.1202	0.0193103
OP	X-23648 levels	Inverse variance weighted	26.3948	0.0230499
OP	Sphingosine to phosphate ratio	Inverse variance weighted	24.0751	0.030446
OP	Phosphate to phosphoethanolamine ratio	Inverse variance weighted	12.9747	0.44977
OP	Adenosine 5'-monophosphate (AMP) to alanine ratio	Inverse variance weighted	15.5603	0.411862
OP	Caffeine to linoleate (18:2n6) ratio	Inverse variance weighted	10.4864	0.653755
OP	3-hydroxyoctanoylcarnitine (1) levels	Inverse variance weighted	8.23219	0.692366
OP	Arachidonate (20:4n6) to paraxanthine ratio	Inverse variance weighted	17.595	0.414813
OP	X-12714 levels	Inverse variance weighted	17.3609	0.0976451
OP	X-12104 levels	Inverse variance weighted	9.11375	0.521344
OP	Citramalate levels	Inverse variance weighted	33.7352	0.027973
OP	Tyramine O-sulfate levels	Inverse variance weighted	26.8316	0.0822081
OP	Andro steroid monosulfate C19H28O6S (1) levels	Inverse variance weighted	38.8323	0.104918
OP	X-16397 levels	Inverse variance weighted	22.1783	0.0750243
OP	X-12730 levels	Inverse variance weighted	14.4821	0.414445
OP	Myo-inositol levels	Inverse variance weighted	25.6615	0.425837
OP	X-25519 levels	Inverse variance weighted	22.586	0.125258
OP	X-16964 levels	Inverse variance weighted	12.3631	0.498115
OP	Lactosyl-N-palmitoyl-sphingosine (d18:1/16:0) levels	Inverse variance weighted	39.6862	0.00359706
OP	Ascorbic acid 2-sulfate levels	Inverse variance weighted	18.6754	0.719895
OP	Acetylcarnitine (C2) to propionylcarnitine (C3) ratio	Inverse variance weighted	8.19784	0.878766
OP	X-23276 levels	Inverse variance weighted	33.9752	0.0262933
OP	Glycerophosphoethanolamine levels	Inverse variance weighted	22.0347	0.338633
OP	7-alpha-hydroxy-3-oxo-4-cholestenoate (7-hoca) levels	Inverse variance weighted	22.4211	0.375604
OP	Cortisol to taurocholate ratio	Inverse variance weighted	11.0166	0.855701
OP	N-acetylputrescine to (N(1) + N(8))-acetylspermidine ratio	Inverse variance weighted	30.08	0.182114
OP	X-12851 levels	Inverse variance weighted	44.2963	0.000859132
OP	Adenosine 5'-diphosphate (ADP) to valine ratio	Inverse variance weighted	18.632	0.545851
OP	Isobutyrylglycine levels	Inverse variance weighted	20.2333	0.50653
OP	1-palmitoleoyl-GPC (16:1) levels	Inverse variance weighted	31.0845	0.361451
OP	Phenylacetate levels	Inverse variance weighted	24.3156	0.330907
OP	5-dodecenoylcarnitine (C12:1) levels	Inverse variance weighted	34.1534	0.0348925
OP	X-24337 levels	Inverse variance weighted	20.1528	0.573481
OP	Alpha-tocopherol to sulfate ratio	Inverse variance weighted	11.4412	0.781468
OP	1-stearoyl-2-docosahexaenoyl-GPE (18:0/22:6) levels	Inverse variance weighted	37.7525	0.0638394
OP	Threonine levels	Inverse variance weighted	24.2756	0.279896
OP	Adenosine 5'-diphosphate (ADP) to glycine ratio	Inverse variance weighted	17.2602	0.748841
OP	X-12112 levels	Inverse variance weighted	43.7629	0.0639546
OP	N-acetylcitrulline levels	Inverse variance weighted	17.7765	0.403072
OP	2-palmitoleoyl-GPC (16:1) levels	Inverse variance weighted	15.7324	0.784495
OP	3-methylxanthine levels	Inverse variance weighted	8.43332	0.993016
OP	4-hydroxyphenylacetate levels	Inverse variance weighted	18.3661	0.43179
OP	Adenosine 3',5'-cyclic monophosphate (camp) levels	Inverse variance weighted	31.3665	0.177169
OP	Glycerate levels	Inverse variance weighted	14.1701	0.942716
OP	X-13729 levels	Inverse variance weighted	15.4429	0.75053
OP	Ribitol levels	Inverse variance weighted	25.6442	0.538405
OP	5alpha-androstan-3alpha,17beta-diol monosulfate (2) levels	Inverse variance weighted	31.2364	0.403851
OP	Arginine to phosphate ratio	Inverse variance weighted	18.7071	0.345599
OP	X-24531 levels	Inverse variance weighted	20.4395	0.368577
OP	Cysteinylglycine disulfide levels	Inverse variance weighted	18.1152	0.256658
OP	Orotidine levels	Inverse variance weighted	26.688	0.223318
OP	Cystathionine levels	Inverse variance weighted	33.8893	0.28528
OP	Picolinate levels	Inverse variance weighted	23.2258	0.142042
OP	X-24307 levels	Inverse variance weighted	16.4275	0.226811
OP	Laurate (12:0) levels	Inverse variance weighted	11.8164	0.811127
OP	X-25265 levels	Inverse variance weighted	29.1281	0.30529
OP	N-lactoyl isoleucine levels	Inverse variance weighted	28.6398	0.0116867
OP	Tartarate levels	Inverse variance weighted	18.3764	0.497441
OP	X-18887 levels	Inverse variance weighted	15.4935	0.277567
OP	21-hydroxypregnenolone disulfate levels	Inverse variance weighted	30.9749	0.366609
OP	Cortisone levels	Inverse variance weighted	14.1107	0.441493
OP	Glycosyl ceramide (d18:2/24:1, d18:1/24:2) levels	Inverse variance weighted	39.4889	0.0571546
OP	N4-acetylcytidine levels	Inverse variance weighted	20.3675	0.814983
OP	X-25422 levels	Inverse variance weighted	23.7173	0.16451
OP	Spermidine to choline ratio	Inverse variance weighted	13.4414	0.414325
OP	1-ribosyl-imidazoleacetate levels	Inverse variance weighted	36.5972	0.189171
OP	Dodecadienoate (12:2) levels	Inverse variance weighted	11.3655	0.936188
OP	2-hydroxystearate levels	Inverse variance weighted	16.9288	0.459199
OP	Hydroxy-N6,N6,N6-trimethyllysine levels	Inverse variance weighted	27.9681	0.17674
OP	Salicylate to caprylate (8:0) ratio	Inverse variance weighted	13.7571	0.684217
OP	Pregnanediol-3-glucuronide levels	Inverse variance weighted	35.3292	0.160486
OP	Alpha-ketobutyrate levels	Inverse variance weighted	20.9067	0.139836
OP	Phosphate to uridine ratio	Inverse variance weighted	23.2948	0.560355
OP	Propionylglycine levels	Inverse variance weighted	19.4772	0.244694
OP	Tryptophan betaine levels	Inverse variance weighted	29.485	0.64287
OP	Glycosyl ceramide (d18:1/23:1, d17:1/24:1) levels	Inverse variance weighted	32.1301	0.0212202
OP	Leucine levels	Inverse variance weighted	22.423	0.0703303
OP	Glutamate to cysteine ratio	Inverse variance weighted	46.5793	0.00376874
OP	Trimethylamine n-oxide levels	Inverse variance weighted	15.3011	0.357888
OP	Dodecenedioate (C12:1-DC) levels	Inverse variance weighted	26.9456	0.105926
OP	Adenosine 5'-monophosphate (AMP) to palmitate (16:0) ratio	Inverse variance weighted	17.0092	0.198884
OP	X-23636 levels	Inverse variance weighted	16.451	0.352727
OP	Bilirubin degradation product, C16H18N2O5 (3) levels	Inverse variance weighted	11.5461	0.989857
OP	Suberate (C8-DC) levels	Inverse variance weighted	30.1724	0.114335
OP	Adenosine 5'-diphosphate (ADP) to N-acetylglucosamine to N-acetylgalactosamine ratio	Inverse variance weighted	18.842	0.595277
OP	Carotene diol (3) levels	Inverse variance weighted	25.7717	0.261614
OP	Glutamine to asparagine ratio	Inverse variance weighted	17.9676	0.457786
OP	Salicylate to citrate ratio	Inverse variance weighted	17.9476	0.459107
OP	Serine to threonine ratio	Inverse variance weighted	16.3516	0.359075
OP	Adenosine 5'-monophosphate (AMP) to asparagine ratio	Inverse variance weighted	23.5424	0.214297
OP	Gamma-CEHC glucuronide levels	Inverse variance weighted	21.6458	0.656107
OP	Tyrosine levels	Inverse variance weighted	36.0508	0.0907384
OP	Serine to alpha-tocopherol ratio	Inverse variance weighted	30.7949	0.0771405
OP	X-22162 levels	Inverse variance weighted	24.5895	0.371792
OP	X-23782 levels	Inverse variance weighted	17.9767	0.263894
OP	X-17676 levels	Inverse variance weighted	15.4217	0.751792
OP	Spermidine to (N(1) + N(8))-acetylspermidine ratio	Inverse variance weighted	31.2533	0.0519335
OP	3-indoleglyoxylic acid levels	Inverse variance weighted	9.3501	0.928634
OP	5-acetylamino-6-formylamino-3-methyluracil levels	Inverse variance weighted	19.1597	0.382054
OP	Arachidonate (20:4n6) to pyruvate ratio	Inverse variance weighted	11.2987	0.255791
OP	Bilirubin (E,E) levels	Inverse variance weighted	14.6083	0.90812
OP	N-acetylarginine levels	Inverse variance weighted	22.9049	0.293487
OP	Nisinate (24:6n3) levels	Inverse variance weighted	27.5315	0.0359409
OP	2,6-dihydroxybenzoic acid levels	Inverse variance weighted	16.8897	0.39277
OP	Gulonate levels	Inverse variance weighted	18.4633	0.360191
OP	Dihomo-linoleoylcarnitine (C20:2) levels	Inverse variance weighted	25.241	0.448937
OP	Caffeine to theophylline ratio	Inverse variance weighted	16.7547	0.858932
OP	Glycohyocholate levels	Inverse variance weighted	10.9256	0.691872
OP	Beta-hydroxyisovalerate levels	Inverse variance weighted	44.4331	0.00679194
OP	3-hydroxy-3-methylglutarate levels	Inverse variance weighted	28.9923	0.0239879
OP	Adenosine 5'-diphosphate (ADP) to ornithine ratio	Inverse variance weighted	30.4931	0.0458482
OP	Xylose levels	Inverse variance weighted	39.6105	0.0120012
OP	Glycerol 3-phosphate levels	Inverse variance weighted	23.819	0.35679
OP	1-arachidonylglycerol (20:4) levels	Inverse variance weighted	13.8341	0.838804
OP	X-24949 levels	Inverse variance weighted	26.9801	0.105118
OP	7-methylguanine levels	Inverse variance weighted	23.7012	0.207864
OP	X-23997 levels	Inverse variance weighted	12.7466	0.851287
OP	Glycoursodeoxycholate levels	Inverse variance weighted	26.1243	0.201749
OP	Mannose to S-methylcysteine ratio	Inverse variance weighted	16.2751	0.296864
OP	Glycocholate glucuronide (1) levels	Inverse variance weighted	15.6011	0.481127
OP	4-vinylguaiacol sulfate levels	Inverse variance weighted	20.2745	0.317581
OP	X-18886 levels	Inverse variance weighted	17.7953	0.122048
OP	Bilirubin (Z,Z) to etiocholanolone glucuronide ratio	Inverse variance weighted	19.4861	0.615154
OP	X-22509 levels	Inverse variance weighted	12.91	0.533621
OP	Eicosanedioate (C20-DC) levels	Inverse variance weighted	8.41922	0.675331
OP	Cholate to taurocholate ratio	Inverse variance weighted	25.7032	0.0800412
OP	3-formylindole levels	Inverse variance weighted	21.9624	0.69075
OP	Xanthurenate levels	Inverse variance weighted	18.6239	0.771736
OP	S-adenosylhomocysteine (SAH) to 5-methyluridine (ribothymidine) ratio	Inverse variance weighted	17.4398	0.424978
OP	Palmitoleoylcarnitine (C16:1) levels	Inverse variance weighted	19.9701	0.173084
OP	Linoleoyl-arachidonoyl-glycerol (18:2/20:4) [1] levels	Inverse variance weighted	14.3856	0.570014
OP	Adenosine 5'-monophosphate (AMP) to serine ratio	Inverse variance weighted	10.2145	0.511202
OP	Sphingomyelin (d18:1/24:1, d18:2/24:0) levels	Inverse variance weighted	12.7535	0.69069
OP	X-21442 levels	Inverse variance weighted	10.337	0.500349
OP	Indoleacetoylcarnitine levels	Inverse variance weighted	21.0839	0.782344
OP	Androsterone glucuronide to etiocholanolone glucuronide ratio	Inverse variance weighted	10.214	0.993607
OP	2-furoylcarnitine levels	Inverse variance weighted	17.9879	0.324607
OP	3-methoxytyramine sulfate levels	Inverse variance weighted	11.4567	0.831864
OP	3-methoxytyrosine levels	Inverse variance weighted	22.5544	0.368186
OP	Glycochenodeoxycholate levels	Inverse variance weighted	17.2288	0.873329
OP	Alpha-ketoglutarate to glutamate ratio	Inverse variance weighted	22.9964	0.733218
OP	2,3-dihydroxypyridine levels	Inverse variance weighted	9.18903	0.905425
OP	Phosphate to fructose ratio	Inverse variance weighted	14.5745	0.407843
OP	4-methylguaiacol sulfate levels	Inverse variance weighted	22.7591	0.029842
OP	Beta-citrylglutamate levels	Inverse variance weighted	28.85	0.149193
OP	Arachidonate (20:4n6) to caffeine ratio	Inverse variance weighted	25.2219	0.193072
OP	Branched-chain, straight-chain, or cyclopropyl 12:1 fatty acid levels	Inverse variance weighted	27.3502	0.198227
OP	Cholate to adenosine 3',5'-cyclic monophosphate (cAMP) ratio	Inverse variance weighted	25.6887	0.0803228
OP	Glucose to glycerol ratio	Inverse variance weighted	28.7589	0.0112634
OP	Adenosine 3',5'-cyclic monophosphate (cAMP) to taurocholate ratio	Inverse variance weighted	2.95158	0.995876
OP	Pentose acid levels	Inverse variance weighted	18.1968	0.442762
OP	Cysteine to 5-oxoproline ratio	Inverse variance weighted	26.0065	0.0169667
OP	Adenosine 5'-monophosphate (AMP) levels	Inverse variance weighted	20.5085	0.0832364
OP	Galactonate levels	Inverse variance weighted	14.4758	0.152375
OP	Adenosine 5'-monophosphate (AMP) to tryptophan ratio	Inverse variance weighted	23.5795	0.427387
OP	Tetradecanedioate (C14-DC) levels	Inverse variance weighted	17.2806	0.186793
OP	Arabitol/xylitol levels	Inverse variance weighted	17.4232	0.561218
OP	N-lactoyl tyrosine levels	Inverse variance weighted	32.9135	0.0245983
OP	Adenosine 5'-monophosphate (AMP) to isoleucine ratio	Inverse variance weighted	10.3249	0.738068
OP	Linolenate [alpha or gamma; (18:3n3 or 6)] levels	Inverse variance weighted	24.8943	0.205504
OP	Perfluorooctanesulfonate (PFOS) levels	Inverse variance weighted	17.4647	0.622628
OP	1-methylxanthine levels	Inverse variance weighted	21.5468	0.66176
OP	Plasma lactate levels	Inverse variance weighted	15.3256	0.639503
OP	Oleoyl-linoleoyl-glycerol (18:1 to 18:2) [2] to linoleoyl-arachidonoyl-glycerol (18:2 to 20:4) [1] ratio	Inverse variance weighted	13.8084	0.877688
OP	Tetradecadienoate (14:2) levels	Inverse variance weighted	7.68818	0.659266
OP	Arabonate/xylonate levels	Inverse variance weighted	17.8771	0.656769
OP	N6-carbamoylthreonyladenosine levels	Inverse variance weighted	22.4846	0.661912
OP	Alpha-ketoglutarate to aspartate ratio	Inverse variance weighted	18.7167	0.603305
OP	Alpha-ketoglutarate to alpha-ketobutyrate ratio	Inverse variance weighted	11.1071	0.802825
OP	Cysteine-glutathione disulfide levels	Inverse variance weighted	19.8962	0.400848
OP	Serine to pyruvate ratio	Inverse variance weighted	9.87583	0.451454
OP	Ornithine to phosphate ratio	Inverse variance weighted	10.5568	0.720447
OP	Spermidine levels	Inverse variance weighted	25.2165	0.0899686
OP	1-arachidonoyl-gpc (20:4n6) levels	Inverse variance weighted	30.459	0.0831442
OP	1-palmitoyl-2-palmitoleoyl-gpc (16:0/16:1) levels	Inverse variance weighted	13.9655	0.601282
OP	N6,N6-dimethyllysine levels	Inverse variance weighted	28.668	0.122202
OP	2-aminoheptanoate levels	Inverse variance weighted	28.5177	0.126072
OP	Maltose levels in coronary artery disease	Inverse variance weighted	17.031	0.520972
OP	X-12101 levels	Inverse variance weighted	25.4322	0.328394
OP	Adenosine 5'-diphosphate (ADP) to glucose ratio	Inverse variance weighted	10.9773	0.810886
OP	1-stearoyl-2-arachidonoyl-GPI (18:0/20:4) levels	Inverse variance weighted	18.3676	0.431697
OP	Mannose to fructose ratio	Inverse variance weighted	7.67722	0.905455
OP	1-palmitoyl-2-oleoyl-gpc (16:0/18:1) levels	Inverse variance weighted	11.5093	0.931931
OP	Phosphate to oleoyl-linoleoyl-glycerol (18:1 to 18:2) [2] ratio	Inverse variance weighted	44.2611	0.00711394
OP	O-cresol sulfate levels	Inverse variance weighted	16.6913	0.337652
OP	X-12816 levels	Inverse variance weighted	37.042	0.0942854
OP	X-25109 levels	Inverse variance weighted	38.5021	0.0543554
OP	Urea levels	Inverse variance weighted	22.0671	0.280928
OP	Dihomo-linolenoyl-choline levels	Inverse variance weighted	35.1804	0.0132842
OP	2'-o-methylcytidine levels	Inverse variance weighted	21.4838	0.255709
OP	3-phosphoglycerate to phosphate ratio	Inverse variance weighted	21.6483	0.481041
OP	Taurodeoxycholate levels	Inverse variance weighted	23.3426	0.222589
OP	Maltotriose levels	Inverse variance weighted	13.7197	0.844418
OP	3-hydroxyisobutyrate to adenosine 5'-diphosphate (ADP) ratio	Inverse variance weighted	27.1952	0.12986
OP	Citrulline to ornithine ratio	Inverse variance weighted	16.3226	0.696418
OP	Sulfate levels	Inverse variance weighted	30.308	0.255047
OP	Guanidinoacetate levels	Inverse variance weighted	10.1627	0.89665
OP	X-15461 levels	Inverse variance weighted	13.817	0.907847
OP	O-sulfo-l-tyrosine levels	Inverse variance weighted	10.6347	0.969438
OP	Ornithine levels	Inverse variance weighted	10.2105	0.993623
OP	Eicosapentaenoate (EPA; 20:5n3) levels	Inverse variance weighted	16.3132	0.800042
OP	Pyrraline levels	Inverse variance weighted	21.0804	0.275376
OP	Cholesterol to linoleoyl-arachidonoyl-glycerol (18:2 to 20:4) [2] ratio	Inverse variance weighted	31.5514	0.249105
OP	Glutamate to glutamine ratio	Inverse variance weighted	16.0038	0.657025
OP	Stearoyl sphingomyelin (d18:1/18:0) levels	Inverse variance weighted	39.8012	0.0688698
OP	X-07765 levels	Inverse variance weighted	20.4411	0.368487
OP	Glutamine conjugate of C7H12O2 levels	Inverse variance weighted	24.7212	0.36482
OP	2-stearoyl-GPE (18:0) levels	Inverse variance weighted	28.5409	0.196015
OP	Trans-urocanate levels	Inverse variance weighted	21.3128	0.212609
OP	Adenosine 5'-diphosphate (ADP) to Adenosine 5'-monophosphate (AMP) ratio	Inverse variance weighted	23.5078	0.264555
OP	4-allylphenol sulfate levels	Inverse variance weighted	26.4511	0.232819
OP	Indolin-2-one levels	Inverse variance weighted	9.5433	0.730785
OP	Creatine to carnitine ratio	Inverse variance weighted	24.428	0.0581723
OP	Retinol (Vitamin A) to oleoyl-linoleoyl-glycerol (18:1 to 18:2) [2] ratio	Inverse variance weighted	33.3676	0.222471
OP	Cytosine levels	Inverse variance weighted	12.8105	0.382966
OP	Adenosine 5'-diphosphate (ADP) to flavin adenine dinucleotide (FAD) ratio	Inverse variance weighted	29.7724	0.0736259
OP	1-palmitoyl-2-oleoyl-GPE (16:0/18:1) levels	Inverse variance weighted	24.0504	0.573084
OP	3-hydroxyoctanoate levels	Inverse variance weighted	20.1127	0.268506
OP	X-24546 levels	Inverse variance weighted	18.8756	0.529927
OP	1H-indole-7-acetic acid levels	Inverse variance weighted	18.0569	0.702609
OP	Sphingosine levels	Inverse variance weighted	22.3584	0.0715435
OP	(R)-3-hydroxybutyrylcarnitine levels	Inverse variance weighted	17.2616	0.505191
OP	Salicyluric glucuronide levels	Inverse variance weighted	10.3267	0.73793
OP	Adenosine 5'-diphosphate (ADP) to creatine ratio	Inverse variance weighted	16.3811	0.426695
OP	2-hydroxyoctanoate levels	Inverse variance weighted	21.6072	0.304237
OP	X-13866 levels	Inverse variance weighted	25.6131	0.178972
OP	S-methylmethionine levels	Inverse variance weighted	25.6089	0.141461
OP	Adenosine 5'-monophosphate (AMP) to EDTA ratio	Inverse variance weighted	4.39979	0.927515
OP	X-21829 levels	Inverse variance weighted	21.7538	0.70209
OP	X-24334 levels	Inverse variance weighted	20.407	0.117824
OP	Succinate to proline ratio	Inverse variance weighted	15.4822	0.278225
OP	Glycolithocholate levels	Inverse variance weighted	20.5957	0.359565
OP	Aspartate to phosphate ratio	Inverse variance weighted	25.4744	0.0618868
OP	Aspartate to N-acetylglucosamine to N-acetylgalactosamine ratio	Inverse variance weighted	22.9797	0.402874
OP	12,13-DiHOME levels	Inverse variance weighted	18.8891	0.841078
OP	N-acetyltaurine levels	Inverse variance weighted	12.965	0.605001
OP	X-24728 levels	Inverse variance weighted	46.8853	0.0191226
OP	X-21467 levels	Inverse variance weighted	30.8751	0.371337
OP	Bilirubin degradation product, C17H18N2O4 (3) levels	Inverse variance weighted	15.7381	0.784179
OP	X-23680 levels	Inverse variance weighted	17.8741	0.463976
OP	X-13728 levels	Inverse variance weighted	9.47752	0.92408
OP	1-palmitoyl-2-linoleoyl-gpc (16:0/18:2) levels	Inverse variance weighted	40.6568	0.114887
OP	Glycine to serine ratio	Inverse variance weighted	36.6772	0.0256584
OP	1-linoleoylglycerol (18:2) levels	Inverse variance weighted	9.34931	0.808044
OP	Gamma-glutamylleucine levels	Inverse variance weighted	10.8584	0.368655
OP	X-25420 levels	Inverse variance weighted	6.33852	0.898065
OP	X-21355 levels	Inverse variance weighted	12.7537	0.546004
OP	Hydroquinone sulfate levels	Inverse variance weighted	26.037	0.0106054
OP	Sphingomyelin (d18:2/23:0, d18:1/23:1, d17:1/24:1) levels	Inverse variance weighted	24.5454	0.21938
OP	X-12798 levels	Inverse variance weighted	35.4414	0.102431
OP	Serine to alpha-ketobutyrate ratio	Inverse variance weighted	17.1593	0.247788
OP	Phenylpyruvate to 4-hydroxyphenylpyruvate ratio	Inverse variance weighted	18.4856	0.555454
OP	Gluconate levels	Inverse variance weighted	20.1531	0.448392
OP	6-oxopiperidine-2-carboxylate levels	Inverse variance weighted	32.6478	0.036866
OP	X-21383 levels	Inverse variance weighted	29.5271	0.163463
OP	Sulfate of piperine metabolite C18H21NO3 (1) levels	Inverse variance weighted	20.5818	0.422103
OP	X-12283 levels	Inverse variance weighted	23.9128	0.408648
OP	Glycosyl ceramide (d18:1/20:0, d16:1/22:0) levels	Inverse variance weighted	29.0449	0.309046
OP	P-cresol glucuronide levels	Inverse variance weighted	11.9032	0.750616
OP	Spermidine to phosphate ratio	Inverse variance weighted	19.8652	0.281182
OP	X-12007 levels	Inverse variance weighted	3.27826	0.974097
OP	Cholesterol to benzoate ratio	Inverse variance weighted	7.66948	0.661086
OP	N-acetylglutamate levels	Inverse variance weighted	28.7775	0.0511673
OP	5alpha-pregnan-3beta,20alpha-diol monosulfate (2) levels	Inverse variance weighted	34.6451	0.11954
OP	Octadecadienedioate (C18:2-DC) levels	Inverse variance weighted	42.1186	0.0547953
OP	Alpha-ketobutyrate to 3-methyl-2-oxovalerate ratio	Inverse variance weighted	16.5476	0.28109
OP	5-dodecenoate (12:1n7) levels	Inverse variance weighted	10.2135	0.676388
OP	Mannonate levels	Inverse variance weighted	15.4152	0.282157
OP	X-12026 levels	Inverse variance weighted	22.371	0.378409
OP	Creatine levels	Inverse variance weighted	32.2042	0.0411708
OP	Pyridoxate levels	Inverse variance weighted	18.3542	0.432562
OP	Glycosyl-N-(2-hydroxynervonoyl)-sphingosine (d18:1/24:1(2OH)) levels	Inverse variance weighted	34.1703	0.0347466
OP	Cholesterol to oleoyl-linoleoyl-glycerol (18:1 to 18:2) [2] ratio	Inverse variance weighted	34.8444	0.142851
OP	Glucuronide of piperine metabolite C17H21NO3 (3) levels	Inverse variance weighted	18.9685	0.166157
OP	Succinylcarnitine levels	Inverse variance weighted	24.7694	0.475356
OP	1,5-anhydroglucitol (1,5-ag) levels	Inverse variance weighted	40.5438	0.0186814
OP	1-(1-enyl-stearoyl)-2-oleoyl-GPE (p-18:0/18:1) levels	Inverse variance weighted	14.2343	0.581261
OP	1-methyl-5-imidazoleacetate levels	Inverse variance weighted	20.6847	0.540291
OP	X-21353 levels	Inverse variance weighted	11.9638	0.746465
OP	Adenosine 5'-diphosphate (ADP) to gluconate ratio	Inverse variance weighted	25.259	0.23612
OP	S-adenosylhomocysteine (SAH) to leucine ratio	Inverse variance weighted	15.497	0.875941
OP	X-12740 levels	Inverse variance weighted	6.12793	0.524893
OP	Ursodeoxycholate levels	Inverse variance weighted	23.9115	0.0914547
OP	Adenosine 5'-diphosphate (ADP) to glutamate ratio	Inverse variance weighted	31.5587	0.208117
OP	Docosadienoate (22:2n6) levels	Inverse variance weighted	17.3898	0.2961
OP	3b-hydroxy-5-cholenoic acid levels	Inverse variance weighted	24.2774	0.185724
OP	3-methylglutaconate levels	Inverse variance weighted	21.3941	0.163854
OP	Stearoylcholine levels	Inverse variance weighted	5.70301	0.930307
OP	Beta-hydroxyisovaleroylcarnitine levels	Inverse variance weighted	42.7208	0.0619985
OP	1-linoleoyl-gpc (18:2) levels	Inverse variance weighted	35.1217	0.0666159
OP	Adenosine 5'-diphosphate (ADP) to pantothenate ratio	Inverse variance weighted	14.4246	0.4936
OP	Hexanoylglycine levels	Inverse variance weighted	18.1272	0.579032
OP	Dihomo-linolenate (20:3n3 or n6) levels	Inverse variance weighted	15.8737	0.461811
OP	Threonate levels	Inverse variance weighted	6.68806	0.98724
OP	Oleoyl-linoleoyl-glycerol (18:1 to 18:2) [2] to linoleoyl-arachidonoyl-glycerol (18:2 to 20:4) [2] ratio	Inverse variance weighted	17.6265	0.727891
OP	Cis-4-decenoate (10:1n6) levels	Inverse variance weighted	16.4267	0.493811
OP	Vanillactate levels	Inverse variance weighted	22.0487	0.337873
OP	Picolinoylglycine levels	Inverse variance weighted	29.3691	0.0603962
OP	Oxalate (ethanedioate) levels	Inverse variance weighted	19.8525	0.403503
OP	X-21733 levels	Inverse variance weighted	26.3169	0.286137
OP	Dihomo-linolenoylcarnitine (C20:3n3 or 6) levels	Inverse variance weighted	33.3938	0.150977
OP	2-hydroxy-3-methylvalerate levels	Inverse variance weighted	36.8107	0.0777365
OP	N-acetylserine levels	Inverse variance weighted	14.7908	0.833298
OP	11beta-hydroxyetiocholanolone glucuronide levels	Inverse variance weighted	17.2944	0.434596
OP	X-22776 levels	Inverse variance weighted	9.13772	0.609181
OP	Pregnenetriol sulfate levels	Inverse variance weighted	28.0538	0.355818
OP	X-24243 levels	Inverse variance weighted	24.94	0.162527
OP	3-methyl-2-oxovalerate to 3-methyl-2-oxobutyrate ratio	Inverse variance weighted	15.0123	0.721818
OP	Isoleucine levels	Inverse variance weighted	19.8085	0.179404
OP	Phosphate levels (UKB data field 30810)	Inverse variance weighted	36.1951	0.0394002
OP	X-12216 levels	Inverse variance weighted	16.5524	0.554056
OP	Gamma-glutamyltyrosine levels	Inverse variance weighted	22.4602	0.432726
OP	N-acetylvaline levels	Inverse variance weighted	27.0774	0.0775549
OP	5-hydroxyindole sulfate levels	Inverse variance weighted	23.7778	0.0218035
OP	Sphingomyelin (d18:1/20:0, d16:1/22:0) levels	Inverse variance weighted	34.2672	0.0243731
OP	X-17357 levels	Inverse variance weighted	19.3599	0.732533
OP	N-acetylneuraminate to N-acetylglucosamine to N-acetylgalactosamine ratio	Inverse variance weighted	9.12518	0.936252
OP	Uridine to pseudouridine ratio	Inverse variance weighted	33.9114	0.0370385
OP	4-acetylphenol sulfate levels	Inverse variance weighted	14.3571	0.705534
OP	Gamma-glutamylalanine levels	Inverse variance weighted	24.7392	0.0249731
OP	1,3,7-trimethylurate levels	Inverse variance weighted	14.5134	0.952029
OP	X-12013 levels	Inverse variance weighted	27.8193	0.113747
OP	Phosphate to valine ratio	Inverse variance weighted	21.7454	0.594463
OP	1-(1-enyl-palmitoyl)-2-linoleoyl-GPE (p-16:0/18:2) levels	Inverse variance weighted	34.0224	0.0125154
OP	Fructosyllysine levels	Inverse variance weighted	19.3087	0.565344
OP	2-hydroxy-4-(methylthio)butanoic acid levels	Inverse variance weighted	13.8852	0.874479
OP	Sphingomyelin (d18:2/23:1) levels	Inverse variance weighted	35.7011	0.0166728
OP	Carnitine to ergothioneine ratio	Inverse variance weighted	18.0909	0.383131
OP	Arachidonate (20:4n6) to linoleate (18:2n6) ratio	Inverse variance weighted	25.4235	0.277255
OP	Eicosenoylcarnitine (C20:1) levels	Inverse variance weighted	39.2487	0.0601335
OP	X-25371 levels	Inverse variance weighted	25.4733	0.380421
OP	X-24585 levels	Inverse variance weighted	18.7704	0.280747
OP	X-23644 levels	Inverse variance weighted	17.3713	0.182882
OP	X-23665 levels	Inverse variance weighted	20.1931	0.0635194
OP	Linoleate (18:2n6) levels	Inverse variance weighted	18.3304	0.368291
OP	Taurolithocholate 3-sulfate levels	Inverse variance weighted	35.2265	0.0189307
OP	Alanine levels	Inverse variance weighted	25.7021	0.175877
OP	1-oleoyl-GPG (18:1) levels	Inverse variance weighted	13.7849	0.908937
OP	Taurocholenate sulfate levels	Inverse variance weighted	39.069	0.291942
OP	2-ketocaprylate levels	Inverse variance weighted	20.555	0.423729
OP	Adenosine 5'-diphosphate (ADP) to N-acetylneuraminate ratio	Inverse variance weighted	25.2622	0.0320653
OP	Phenylpyruvate to citrate ratio	Inverse variance weighted	18.806	0.762255
OP	4-hydroxyglutamate levels	Inverse variance weighted	25.2917	0.151163
OP	X-21283 levels	Inverse variance weighted	10.2156	0.597055
OP	Methionine to methionine sulfoxide ratio	Inverse variance weighted	24.1291	0.396687
OP	Eicosenedioate (C20:1-DC) levels	Inverse variance weighted	18.1541	0.577255
OP	1-methylhistidine levels	Inverse variance weighted	28.43	0.337628
OP	Choline to taurocholate ratio	Inverse variance weighted	17.423	0.494222
OP	1-methylnicotinamide levels	Inverse variance weighted	13.5134	0.634917
OP	Phenylacetylglutamate levels	Inverse variance weighted	14.5401	0.628568
OP	2-piperidinone levels	Inverse variance weighted	28.5955	0.0384428
OP	X-11315 levels	Inverse variance weighted	9.52147	0.946412
OP	X-11847 levels	Inverse variance weighted	17.5217	0.288643
OP	Adenosine 5'-diphosphate (ADP) to sulfate ratio	Inverse variance weighted	28.489	0.098319
OP	Arachidate (20:0) levels	Inverse variance weighted	14.0119	0.782999
OP	Inosine to theophylline ratio	Inverse variance weighted	20.1011	0.269091
OP	N-acetylphenylalanine levels	Inverse variance weighted	14.786	0.736101
OP	X-15503 levels	Inverse variance weighted	29.5305	0.0422688
OP	Sphingomyelin (d18:1/20:1, d18:2/20:0) levels	Inverse variance weighted	37.1258	0.0229147
OP	X-13684 levels	Inverse variance weighted	20.4078	0.771847
OP	X-12680 levels	Inverse variance weighted	12.1653	0.432493
OP	Spermidine to 5-methylthioadenosine (MTA) ratio	Inverse variance weighted	12.1147	0.518259
OP	Carnitine levels	Inverse variance weighted	24.3313	0.330106
OP	Leucine to N-palmitoyl-sphingosine (d18:1 to 16:0) ratio	Inverse variance weighted	32.3987	0.0197134
OP	Bilirubin degradation product, C16H18N2O5 (2) levels	Inverse variance weighted	10.3335	0.961713
OP	3-methyl-2-oxobutyrate levels	Inverse variance weighted	7.4795	0.976449
OP	3,5-dichloro-2,6-dihydroxybenzoic acid levels	Inverse variance weighted	26.4397	0.0481473
OP	X-25433 levels	Inverse variance weighted	45.3677	0.00238293
OP	2-methylserine levels	Inverse variance weighted	25.2759	0.390893
OP	1-stearoyl-GPG (18:0) levels	Inverse variance weighted	21.3072	0.620541
OP	Etiocholanolone glucuronide levels	Inverse variance weighted	26.5789	0.0645393
OP	Caprylate (8:0) levels	Inverse variance weighted	18.6613	0.348316
OP	Phosphate to N-acetylneuraminate ratio	Inverse variance weighted	28.0258	0.357191
OP	X-23739 levels	Inverse variance weighted	43.5736	0.00854852
OP	Adenosine 5'-diphosphate (ADP) to phosphate ratio	Inverse variance weighted	18.3359	0.304599
OP	3-ethylcatechol sulfate (2) levels	Inverse variance weighted	17.6982	0.125167
OP	Carnitine to acetylcarnitine (C2) ratio	Inverse variance weighted	9.48279	0.923889
OP	Phenylalanine to tyrosine ratio	Inverse variance weighted	20.5679	0.151212
OP	Cytidine to N-acetylglucosamine to N-acetylgalactosamine ratio	Inverse variance weighted	29.6984	0.028604
OP	X-21470 levels	Inverse variance weighted	5.7874	0.953549
OP	Alpha-ketoglutarate to proline ratio	Inverse variance weighted	16.8501	0.533433
OP	5-oxoproline levels	Inverse variance weighted	27.3579	0.159318
OP	Cis-3,4-methyleneheptanoylglycine levels	Inverse variance weighted	24.2861	0.332414
OP	Heneicosapentaenoate (21:5n3) levels	Inverse variance weighted	7.30115	0.837088
OP	Cholate to adenosine 5'-monophosphate (AMP) ratio	Inverse variance weighted	16.7933	0.46845
OP	Succinate levels	Inverse variance weighted	27.2144	0.294558
OP	4-hydroxyphenylpyruvate levels	Inverse variance weighted	26.787	0.141364
OP	N-acetylasparagine levels	Inverse variance weighted	15.9242	0.458266
OP	Spermidine to ergothioneine ratio	Inverse variance weighted	21.52	0.203891
OP	X-11880 levels	Inverse variance weighted	5.72999	0.929077
OP	(2 or 3)-decenoate (10:1n7 or n8) levels	Inverse variance weighted	29.6252	0.0997825
OP	Adenosine 5'-diphosphate (ADP) to EDTA ratio	Inverse variance weighted	25.4	0.27833
OP	Retinol (Vitamin A) to linoleoyl-arachidonoyl-glycerol (18:2 to 20:4) [1] ratio	Inverse variance weighted	32.3273	0.0399328
OP	1-oleoyl-GPI (18:1) levels	Inverse variance weighted	15.3612	0.950365
OP	X-16087 levels	Inverse variance weighted	18.1697	0.511129
OP	Maltose to sucrose ratio	Inverse variance weighted	12.6425	0.55485
OP	Sphingomyelin (d18:1/17:0, d17:1/18:0, d19:1/16:0) levels	Inverse variance weighted	23.2925	0.502588
OP	Indolelactate levels	Inverse variance weighted	31.1827	0.18304
OP	Myristoleate (14:1n5) levels	Inverse variance weighted	13.5682	0.630851
OP	Succinimide levels	Inverse variance weighted	17.6098	0.347239
OP	Cysteine levels	Inverse variance weighted	14.6525	0.329542
OP	Adenosine 5'-monophosphate (AMP) to glutamate ratio	Inverse variance weighted	17.5031	0.488808
OP	2-hydroxydecanoate levels	Inverse variance weighted	19.0596	0.325124
OP	X-25419 levels	Inverse variance weighted	26.5026	0.230728
OP	X-23659 levels	Inverse variance weighted	37.2503	0.0709587
OP	Glucuronate levels	Inverse variance weighted	8.44337	0.864973
OP	Pantoate levels	Inverse variance weighted	21.7497	0.296888
OP	Linoleoylcholine levels	Inverse variance weighted	21.4578	0.161578
OP	Taurocholic acid levels	Inverse variance weighted	16.207	0.703702
OP	Dopamine 3-o-sulfate levels	Inverse variance weighted	18.4539	0.620125
OP	Benzoate to linoleoyl-arachidonoyl-glycerol (18:2 to 20:4) [2] ratio	Inverse variance weighted	35.8645	0.0425851
OP	N-formylmethionine levels	Inverse variance weighted	16.3483	0.633926
OP	3-methoxycatechol sulfate (1) levels	Inverse variance weighted	32.028	0.043001
OP	X-18913 levels	Inverse variance weighted	7.43882	0.963848
OP	N-oleoylserine levels	Inverse variance weighted	12.3301	0.720959
OP	Phosphoethanolamine levels	Inverse variance weighted	19.8272	0.468785
OP	N-palmitoyl-heptadecasphingosine (d17:1/16:0) levels	Inverse variance weighted	38.871	0.0281726
OP	Imidazole lactate levels	Inverse variance weighted	17.4324	0.787506
OP	Taurine levels	Inverse variance weighted	9.26677	0.679991
OP	Pregnenediol disulfate (C21H34O8S2) levels	Inverse variance weighted	49.7467	0.00486717
OP	Glucose to N-palmitoyl-sphinganine (d18:0 to 16:0) ratio	Inverse variance weighted	23.2974	0.274426
OP	Erythronate levels	Inverse variance weighted	15.0436	0.375181
OP	4-ethylcatechol sulfate levels	Inverse variance weighted	21.1938	0.326194
OP	3-phenylpropionate hydrocinnamate levels	Inverse variance weighted	33.1479	0.127412
OP	N-acetylkynurenine (2) levels	Inverse variance weighted	18.9157	0.0905836
OP	N,N-dimethylalanine levels	Inverse variance weighted	22.7121	0.359521
OP	1-palmitoleoylglycerol (16:1) levels	Inverse variance weighted	26.659	0.641116
OP	Sulfate of piperine metabolite C18H21NO3 (3) levels	Inverse variance weighted	22.185	0.388915
OP	Phosphate to tyrosine ratio	Inverse variance weighted	36.5359	0.129453
OP	Citrulline to phosphate ratio	Inverse variance weighted	25.2752	0.61282
OP	Carnitine to propionylcarnitine (C3) ratio	Inverse variance weighted	29.499	0.0783889
OP	X-12738 levels	Inverse variance weighted	36.099	0.00280329
OP	X-12822 levels	Inverse variance weighted	18.2673	0.147633
OP	Phenylalanine levels	Inverse variance weighted	23.3944	0.136846
OP	Palmitoyl dihydrosphingomyelin (d18:0/16:0) levels	Inverse variance weighted	35.168	0.0852062
OP	2'-o-methyluridine levels	Inverse variance weighted	5.388	0.96563
OP	Taurocholate to oxalate (ethanedioate) ratio	Inverse variance weighted	10.3908	0.794466
OP	1,2-dilinoleoyl-GPC (18:2/18:2) levels	Inverse variance weighted	12.5339	0.56351
OP	Dihydroferulic acid sulfate levels	Inverse variance weighted	14.4586	0.912983
OP	1-stearoyl-GPE (18:0) levels	Inverse variance weighted	48.8781	0.0369978
OP	1-(1-enyl-palmitoyl)-GPE (p-16:0) levels	Inverse variance weighted	15.9825	0.658444
OP	Cortolone glucuronide (1) levels	Inverse variance weighted	27.8654	0.180186
OP	X-24565 levels	Inverse variance weighted	22.6081	0.752394
OP	Sebacate (C10-DC) levels	Inverse variance weighted	17.1936	0.190604
OP	3-hydroxyphenylacetoylglutamine levels	Inverse variance weighted	25.2365	0.0468554
OP	DHEAS levels	Inverse variance weighted	36.9718	0.377971
OP	Gentisate levels	Inverse variance weighted	36.3898	0.0847295
OP	Alpha-ketoglutarate to ornithine ratio	Inverse variance weighted	13.0476	0.669276
OP	Caffeine to paraxanthine ratio	Inverse variance weighted	26.1453	0.161066
OP	Adenosine 5'-monophosphate (AMP) to urate ratio	Inverse variance weighted	27.275	0.0984091
OP	Palmitoylcholine levels	Inverse variance weighted	26.1067	0.0973439
OP	Pipecolate levels	Inverse variance weighted	41.2429	0.0111072
OP	N-palmitoylglycine levels	Inverse variance weighted	13.8543	0.536603
OP	X-12731 levels	Inverse variance weighted	21.4507	0.431734
OP	1-palmitoyl-2-arachidonoyl-GPI (16:0/20:4) levels	Inverse variance weighted	18.7481	0.660827
OP	Aconitate [cis or trans] levels	Inverse variance weighted	16.7491	0.540416
OP	Glutamine degradant levels	Inverse variance weighted	16.9443	0.76643
OP	1-(1-enyl-palmitoyl)-2-oleoyl-GPE (p-16:0/18:1) levels	Inverse variance weighted	45.6966	0.00481371
OP	Cis-3,4-methyleneheptanoylcarnitine levels	Inverse variance weighted	17.0021	0.454221
OP	Indole-3-carboxylate levels	Inverse variance weighted	12.2177	0.347502
OP	5alpha-androstan-3alpha,17beta-diol disulfate levels	Inverse variance weighted	29.1318	0.215212
OP	Pseudouridine levels	Inverse variance weighted	18.6378	0.349714
OP	Sphingomyelin (d18:2/14:0, d18:1/14:1) levels	Inverse variance weighted	15.8404	0.726474
OP	Spermidine to ornithine ratio	Inverse variance weighted	16.0049	0.381729
OP	X-18779 levels	Inverse variance weighted	11.0997	0.803291
OP	Alpha-ketobutyrate to pyruvate ratio	Inverse variance weighted	10.5685	0.48009
OP	Adenosine 5'-monophosphate (AMP) to N-palmitoyl-sphingosine (d18:1 to 16:0) ratio	Inverse variance weighted	25.2178	0.193224
OP	Bilirubin (z,z) levels	Inverse variance weighted	22.3511	0.805367
OP	5alpha-androstan-3alpha,17alpha-diol monosulfate levels	Inverse variance weighted	32.5183	0.176537
OP	Sphingomyelin (d18:2/24:2) levels	Inverse variance weighted	15.1813	0.76594
OP	X-12707 levels	Inverse variance weighted	17.1066	0.757451
OP	Malate levels	Inverse variance weighted	15.0594	0.374108
OP	Dodecanedioate levels	Inverse variance weighted	23.9968	0.155132
OP	2-aminobutyrate levels	Inverse variance weighted	12.7437	0.753169
OP	Acisoga levels	Inverse variance weighted	21.9462	0.463102
OP	Glutamate to 5-oxoproline ratio	Inverse variance weighted	19.21	0.508218
OP	9,10-DiHOME levels	Inverse variance weighted	14.2705	0.505124
OP	Hexadecanedioate (C16-DC) levels	Inverse variance weighted	33.8899	0.0268792
OP	Decanoylcarnitine (C10) levels	Inverse variance weighted	19.3759	0.679203
OP	X-17346 levels	Inverse variance weighted	27.7322	0.371762
OP	Taurodeoxycholic acid 3-sulfate levels	Inverse variance weighted	33.0735	0.0235751
OP	Linoleoyl ethanolamide levels	Inverse variance weighted	34.3793	0.0329907
OP	N-acetylglucosaminylasparagine levels	Inverse variance weighted	31.2653	0.0517846
OP	Nonanoylcarnitine (C9) levels	Inverse variance weighted	27.7935	0.0874834
OP	X-17438 levels	Inverse variance weighted	21.2781	0.168068
OP	Kynurenine levels	Inverse variance weighted	29.6552	0.0409366
OP	Sphingomyelin (d18:2/21:0, d16:2/23:0) levels	Inverse variance weighted	61.3658	0.000109582
OP	X-21796 levels	Inverse variance weighted	14.7319	0.873485
OP	Trigonelline levels	Inverse variance weighted	33.4046	0.056405
OP	Bilirubin degradation product, C17H18N2O4 (1) levels	Inverse variance weighted	20.0199	0.695642
OP	Taurochenodeoxycholate levels	Inverse variance weighted	16.1237	0.515086
OP	(2,4 or 2,5)-dimethylphenol sulfate levels	Inverse variance weighted	16.0788	0.652012
OP	X-21742 levels	Inverse variance weighted	22.6162	0.162167
OP	10-heptadecenoate (17:1n7) levels	Inverse variance weighted	11.0437	0.806783
OP	3-methylcytidine levels	Inverse variance weighted	16.5168	0.348562
OP	X-25957 levels	Inverse variance weighted	20.9064	0.182135
OP	Urate levels	Inverse variance weighted	26.2379	0.39499
OP	X-17654 levels	Inverse variance weighted	25.2175	0.153507
OP	Gamma-glutamyl-alpha-lysine levels	Inverse variance weighted	27.7034	0.272748
OP	Adenosine 5'-diphosphate (ADP) to choline phosphate ratio	Inverse variance weighted	26.1643	0.160455
OP	2-methoxyresorcinol sulfate levels	Inverse variance weighted	26.6545	0.182583
OP	Cholesterol levels	Inverse variance weighted	15.466	0.418398
OP	Pristanate levels	Inverse variance weighted	6.84144	0.740324
OP	Benzoate to linoleoyl-arachidonoyl-glycerol (18:2 to 20:4) [1] ratio	Inverse variance weighted	14.1526	0.166143
OP	1-methyl-4-imidazoleacetate levels	Inverse variance weighted	35.0366	0.0875422
OP	X-24518 levels	Inverse variance weighted	23.1984	0.183083
OP	1-palmitoyl-2-docosahexaenoyl-gpc (16:0/22:6) levels	Inverse variance weighted	16.8072	0.398178
OP	N-acetylproline levels	Inverse variance weighted	14.147	0.719457
OP	4-hydroxyhippurate levels	Inverse variance weighted	14.8768	0.460327
OP	X-12906 levels	Inverse variance weighted	19.303	0.253264
OP	Orotate levels	Inverse variance weighted	24.1359	0.396313
OP	Pimeloylcarnitine/3-methyladipoylcarnitine (C7-DC) levels	Inverse variance weighted	17.3007	0.794241
OP	X-18922 levels	Inverse variance weighted	32.4987	0.1151
OP	3-methyl catechol sulfate (1) levels	Inverse variance weighted	21.5195	0.367144
OP	Retinol (Vitamin A) levels	Inverse variance weighted	19.7494	0.537183
OP	8-methoxykynurenate levels	Inverse variance weighted	12.1954	0.836985
OP	Pregnenetriol disulfate levels	Inverse variance weighted	23.4111	0.219718
OP	Phosphate to 2'-deoxyuridine ratio	Inverse variance weighted	35.6841	0.182948
OP	Adenosine 5'-diphosphate (ADP) to tyrosine ratio	Inverse variance weighted	22.2537	0.220916
OP	Nonadecanoate (19:0) levels	Inverse variance weighted	22.4744	0.372631
OP	2-methoxyhydroquinone sulfate (2) levels	Inverse variance weighted	7.27508	0.949562
OP	2s,3R-dihydroxybutyrate levels	Inverse variance weighted	19.8367	0.468183
OP	X-21821 levels	Inverse variance weighted	6.9865	0.97352
OP	X-23654 levels	Inverse variance weighted	15.3401	0.964386
OP	Glycosyl-N-tricosanoyl-sphingadienine (d18:2/23:0) levels	Inverse variance weighted	27.3995	0.0718004
OP	4-methoxyphenol sulfate levels	Inverse variance weighted	10.0266	0.865238
OP	Metabolonic lactone sulfate levels	Inverse variance weighted	18.7386	0.847273
OP	Glucose to sucrose ratio	Inverse variance weighted	15.7578	0.46999
OP	Phosphate to citrate ratio	Inverse variance weighted	49.1267	0.00808082
OP	Biliverdin levels	Inverse variance weighted	28.3587	0.291606
OP	4-acetaminophen sulfate levels	Inverse variance weighted	32.4808	0.0523005
OP	Uridine to cytidine ratio	Inverse variance weighted	15.9398	0.528109
OP	Isovalerylcarnitine (C5) levels	Inverse variance weighted	21.9172	0.34502
OP	Thyroxine levels	Inverse variance weighted	12.1763	0.87795
OP	X-12729 levels	Inverse variance weighted	21.3527	0.55956
OP	N-acetyl-aspartyl-glutamate (naag) levels	Inverse variance weighted	14.2101	0.434182
OP	2-linoleoylglycerol (18:2) levels	Inverse variance weighted	23.2039	0.278893
OP	1-myristoyl-2-palmitoyl-gpc (14:0/16:0) levels	Inverse variance weighted	12.5295	0.638586
OP	3-hydroxylaurate levels	Inverse variance weighted	12.646	0.124624
OP	N-acetylputrescine levels	Inverse variance weighted	33.9251	0.0266357
OP	Indolepropionate levels	Inverse variance weighted	16.1618	0.240502
OP	X-24978 levels	Inverse variance weighted	14.8071	0.4654
OP	Serotonin levels	Inverse variance weighted	20.087	0.216326
OP	Histidine to alanine ratio	Inverse variance weighted	30.0288	0.148576
OP	N-delta-acetylornithine levels	Inverse variance weighted	16.6346	0.783195
OP	6-bromotryptophan levels	Inverse variance weighted	13.3671	0.711285
OP	Glycosyl-N-behenoyl-sphingadienine (d18:2/22:0) levels	Inverse variance weighted	29.0494	0.218278
OP	Lignoceroyl sphingomyelin (d18:1/24:0) levels	Inverse variance weighted	15.594	0.481635
OP	3-hydroxymyristate levels	Inverse variance weighted	16.2671	0.364524
OP	5-(galactosylhydroxy)-L-lysine levels	Inverse variance weighted	6.94674	0.54239
OP	Glycine to alanine ratio	Inverse variance weighted	16.0564	0.519842
OP	Delta-CEHC levels	Inverse variance weighted	19.1019	0.263414
OP	X-24494 levels	Inverse variance weighted	9.58806	0.919991
[truncated: 1,818 more rows]

## Sheet: Sheet6
Supplementary Table S6. Pleiotropy of all Mendelian randomization results
[truncated: 1,593 more rows]

[truncated: 2 more sheets: Sheet7, Sheet8]
